# Supplementary material for: Co-expression analysis identifies long noncoding RNA SNHG1 as a novel predictor for event-free survival in neuroblastoma
Source: Oncotarget. 2016 Aug 9;7(36):58022–37. doi: 10.18632/oncotarget.11158 (PMC5295409; doi:10.18632/oncotarget.11158)
Supplement: Supplementary file 2 [file oncotarget-07-58022-s002.xlsx]

## Sheet: DEmRNAs
Supplementary Table S1B
Differentially expressed mRNAs in MYCN amplified compared with MYCN non-amplified subtype condition in GSE12460 (n = 47)
Probe ID	Gene Symbol	Fold Change	Adjusted P value	Regulation
213943_at	TWIST1	8.20741	0.00227863	up-regulation
209757_s_at	MYCN	7.40771	3.09e-06	up-regulation
213418_at	HSPA6	6.69541	3.09e-06	up-regulation
205143_at	NCAN	6.19846	0.00596145	up-regulation
226834_at	CLMP	5.62266	0.000130705	up-regulation
229400_at	HOXD10	4.7787	0.00216759	up-regulation
230650_at	SLCO5A1	4.52376	5.49e-06	up-regulation
226884_at	LRRN1	4.45037	0.000322876	up-regulation
226034_at	DUSP4	3.93401	0.0103045	up-regulation
227522_at	CMBL	3.80099	0.000290475	up-regulation
218984_at	PUS7	3.72998	9.37e-06	up-regulation
229459_at	FAM19A5	3.72837	0.00653222	up-regulation
201397_at	PHGDH	3.65113	3.77e-05	up-regulation
229139_at	JPH1	3.5788	0.000136003	up-regulation
224428_s_at	CDCA7	3.5551	0.0193608	up-regulation
203196_at	ABCC4	3.5473	4.89e-06	up-regulation
202934_at	HK2	3.52739	0.00120633	up-regulation
209773_s_at	RRM2	3.36655	0.0487769	up-regulation
205394_at	CHEK1	3.34884	0.00110123	up-regulation
219497_s_at	BCL11A	3.34879	0.0475132	up-regulation
235468_at	RBFOX3	3.33518	0.00172057	up-regulation
241224_x_at	DSCR8	3.25802	0.00445022	up-regulation
213920_at	CUX2	3.2133	0.0260452	up-regulation
209295_at	TNFRSF10B	3.1987	0.00932697	up-regulation
218662_s_at	NCAPG	3.19741	0.0234256	up-regulation
235609_at	BRIP1	3.16019	0.0447881	up-regulation
207828_s_at	CENPF	3.15482	0.0305647	up-regulation
204603_at	EXO1	3.11895	0.00540018	up-regulation
228821_at	ST6GAL2	3.09713	0.00190083	up-regulation
219306_at	KIF15	3.07543	0.0380731	up-regulation
225834_at	FAM72A	3.05784	0.0304615	up-regulation
1562309_s_at	PHF21B	3.02201	0.0140181	up-regulation
225655_at	UHRF1	2.99316	0.0396971	up-regulation
223700_at	MND1	2.96989	0.00957411	up-regulation
223062_s_at	PSAT1	2.92048	0.00439381	up-regulation
239413_at	CEP152	2.9162	0.0104783	up-regulation
219555_s_at	CENPN	2.85601	0.0051877	up-regulation
204962_s_at	CENPA	2.84207	0.044222	up-regulation
200790_at	ODC1	2.84181	0.00109643	up-regulation
232478_at	MIR181A2HG	2.83488	0.00557095	up-regulation
219271_at	GALNT14	2.8313	0.00958479	up-regulation
214710_s_at	CCNB1	2.81842	0.0292053	up-regulation
221580_s_at	TAF1D	2.80839	4.89e-06	up-regulation
212282_at	TMEM97	2.78494	0.000101568	up-regulation
225687_at	FAM83D	2.78429	0.0366794	up-regulation
225081_s_at	CDCA7L	2.77714	0.0281129	up-regulation
219867_at	CHODL	2.75436	0.0151314	up-regulation
210508_s_at	KCNQ2	2.74424	0.0078657	up-regulation
209832_s_at	CDT1	2.70992	0.00379941	up-regulation
204126_s_at	CDC45	2.69718	0.0146287	up-regulation
231310_at	TRIM71	2.6809	3.83e-06	up-regulation
239752_at	CECR2	2.68083	0.0422892	up-regulation
224724_at	SULF2	2.67862	0.00820605	up-regulation
210448_s_at	P2RX5	2.67789	0.0027285	up-regulation
223500_at	CPLX1	2.66889	0.0231312	up-regulation
201014_s_at	PAICS	2.66454	0.000528917	up-regulation
233499_at	LRRC7	2.65963	0.000789716	up-regulation
225612_s_at	B3GNT5	2.65378	0.0123419	up-regulation
200664_s_at	DNAJB1	2.61658	0.00049795	up-regulation
202236_s_at	SLC16A1	2.61519	0.000256773	up-regulation
204836_at	GLDC	2.61287	8.49e-05	up-regulation
205046_at	CENPE	2.60752	0.021676	up-regulation
202534_x_at	DHFR	2.59407	0.0113866	up-regulation
227037_at	PLD6	2.57886	7.43e-05	up-regulation
202465_at	PCOLCE	2.57883	0.00118105	up-regulation
209642_at	BUB1	2.57066	0.0383211	up-regulation
213707_s_at	DLX5	2.5671	0.0250493	up-regulation
1569878_at	CCNYL2	2.54557	0.0337174	up-regulation
206376_at	SLC6A15	2.54556	0.0197342	up-regulation
222777_s_at	WHSC1	2.54434	0.00254846	up-regulation
210473_s_at	GPR125	2.54308	0.00140813	up-regulation
202973_x_at	FAM13A	2.53153	0.0440927	up-regulation
201761_at	MTHFD2	2.52015	7.43e-05	up-regulation
242560_at	FANCD2	2.50569	0.0349096	up-regulation
231930_at	ELMOD1	2.46736	0.000493075	up-regulation
206510_at	SIX2	2.45608	0.00190116	up-regulation
232034_at	LINC00537	2.45124	0.0184663	up-regulation
225541_at	RPL22L1	2.44806	0.00122448	up-regulation
217986_s_at	BAZ1A	2.44261	0.00958454	up-regulation
212414_s_at	SEPT6	2.43978	0.00930407	up-regulation
212018_s_at	RSL1D1	2.42507	0.00317572	up-regulation
222927_s_at	CPLX3	2.4095	0.00149729	up-regulation
213359_at	HNRNPD	2.40212	0.00758745	up-regulation
224468_s_at	C19orf48	2.39168	0.000243962	up-regulation
214095_at	SHMT2	2.38496	0.00213057	up-regulation
200903_s_at	AHCY	2.35286	0.000147747	up-regulation
220443_s_at	VAX2	2.31712	1e-05	up-regulation
213793_s_at	HOMER1	2.31277	0.00705426	up-regulation
217988_at	CCNB1IP1	2.30627	0.00234122	up-regulation
223570_at	MCM10	2.30202	0.0233832	up-regulation
202107_s_at	MCM2	2.28525	0.049574	up-regulation
236013_at	CACNA1E	2.27978	0.0461976	up-regulation
203625_x_at	SKP2	2.2752	0.0131084	up-regulation
41037_at	TEAD4	2.26417	0.000147522	up-regulation
217809_at	BZW2	2.26316	0.00121513	up-regulation
236312_at	MAD2L1	2.26063	0.0201833	up-regulation
223506_at	ZC3H8	2.24909	7.43e-05	up-regulation
201195_s_at	SLC7A5	2.23716	0.000295172	up-regulation
216262_s_at	TGIF2	2.23449	5.22e-05	up-regulation
242550_at	EIF3B	2.23118	0.0113959	up-regulation
1563513_at	SYTL4	2.22955	0.0130104	up-regulation
201746_at	TP53	2.22892	0.00183442	up-regulation
201797_s_at	VARS	2.22325	1e-05	up-regulation
227228_s_at	CCDC88C	2.22049	0.000751246	up-regulation
221923_s_at	NPM1	2.21831	0.000394018	up-regulation
225601_at	HMGB3	2.21552	0.0048231	up-regulation
203693_s_at	E2F3	2.21018	0.0069709	up-regulation
226455_at	CREB3L4	2.20771	0.00180603	up-regulation
204798_at	MYB	2.19539	0.0204301	up-regulation
210227_at	DLGAP2	2.18102	0.0140692	up-regulation
219105_x_at	ORC6	2.16236	0.0161052	up-regulation
200806_s_at	HSPD1	2.15877	0.0051946	up-regulation
239106_at	CA5BP1	2.15871	0.0278197	up-regulation
237005_at	LOC442075	2.15043	0.0135104	up-regulation
223361_at	ABRACL	2.14443	0.0268101	up-regulation
213338_at	TMEM158	2.13538	0.0352828	up-regulation
226661_at	CDCA2	2.13374	0.0412744	up-regulation
207144_s_at	CITED1	2.12701	0.0107418	up-regulation
213713_s_at	GLB1L2	2.12557	0.00294824	up-regulation
204244_s_at	DBF4	2.12537	0.0442275	up-regulation
225871_at	STEAP2	2.12304	0.0386276	up-regulation
228956_at	UGT8	2.12287	0.0135104	up-regulation
1558139_at	FLJ39632	2.10989	0.0155814	up-regulation
235488_at	RASL10B	2.10086	0.00325182	up-regulation
231772_x_at	CENPH	2.0946	0.0261537	up-regulation
208758_at	ATIC	2.09094	4.05e-05	up-regulation
209760_at	KIAA0922	2.08348	0.000463189	up-regulation
209434_s_at	PPAT	2.08264	0.000139657	up-regulation
219537_x_at	DLL3	2.07905	0.00203491	up-regulation
235907_at	TMEM33	2.07009	0.0095375	up-regulation
202976_s_at	RHOBTB3	2.06579	0.0340092	up-regulation
209975_at	CYP2E1	2.05847	0.0478256	up-regulation
225520_at	MTHFD1L	2.05605	1e-05	up-regulation
201774_s_at	NCAPD2	2.05471	0.0273267	up-regulation
206074_s_at	HMGA1	2.05468	0.000264482	up-regulation
229332_at	HPDL	2.05373	0.00144089	up-regulation
201391_at	TRAP1	2.05011	7.82e-06	up-regulation
210445_at	FABP6	2.04459	0.0204023	up-regulation
208117_s_at	LAS1L	2.04367	0.000268121	up-regulation
1558444_at	DQ592442	2.04216	0.0249173	up-regulation
225662_at	ZAK	2.0414	0.0441115	up-regulation
220035_at	NUP210	2.03591	0.0162407	up-regulation
1553972_a_at	CBS	2.03508	0.00617532	up-regulation
225398_at	RPUSD4	2.02174	0.000102853	up-regulation
214604_at	HOXD11	2.02138	0.0109384	up-regulation
213912_at	TBC1D30	2.00189	0.0158309	up-regulation
242957_at	VWCE	2.00031	0.000380048	up-regulation
241424_at	ELAVL4	0.499959	0.0479973	down-regulation
39966_at	CSPG5	0.49983	0.0225225	down-regulation
209234_at	KIF1B	0.499197	0.00133547	down-regulation
226911_at	EGFLAM	0.49825	0.0341563	down-regulation
200984_s_at	CD59	0.497814	0.025942	down-regulation
208335_s_at	DARC	0.496708	0.0463052	down-regulation
221004_s_at	ITM2C	0.496595	0.00370062	down-regulation
241031_at	C2CD4A	0.495975	0.0364757	down-regulation
203882_at	IRF9	0.495247	0.0313978	down-regulation
219221_at	ZBTB38	0.495164	0.019498	down-regulation
221880_s_at	FAM174B	0.494987	0.00515227	down-regulation
212812_at	SERINC5	0.49496	0.0101856	down-regulation
235195_at	FBXW2	0.494928	0.0002153	down-regulation
217870_s_at	CMPK1	0.494668	0.00723586	down-regulation
225092_at	RABEP1	0.494026	0.00254846	down-regulation
211769_x_at	SERINC3	0.49397	0.0107864	down-regulation
210986_s_at	TPM1	0.49372	0.0194012	down-regulation
213467_at	RND2	0.493661	0.00194946	down-regulation
206298_at	ARHGAP22	0.492875	0.0283212	down-regulation
231018_at	PALM3	0.492596	0.00612545	down-regulation
212631_at	STX7	0.492473	0.0281129	down-regulation
201008_s_at	TXNIP	0.492464	0.0329911	down-regulation
212174_at	AK2	0.492462	0.00156404	down-regulation
219689_at	SEMA3G	0.491471	0.0225697	down-regulation
201536_at	DUSP3	0.491388	0.00218769	down-regulation
227088_at	PDE5A	0.491292	0.0398625	down-regulation
225355_at	NEURL1B	0.491171	0.000282962	down-regulation
226358_at	APH1B	0.490804	0.000202901	down-regulation
226440_at	DUSP22	0.490011	0.0104516	down-regulation
226627_at	SEPT8	0.489265	0.0246788	down-regulation
232856_at	LRRC55	0.488955	0.00354896	down-regulation
218217_at	SCPEP1	0.488531	0.00193717	down-regulation
1558692_at	C1orf85	0.487964	0.00032329	down-regulation
231863_at	ING3	0.487689	0.00196796	down-regulation
235766_x_at	RAB27A	0.487315	0.00441795	down-regulation
214761_at	ZNF423	0.487013	0.0313721	down-regulation
202341_s_at	TRIM2	0.486632	0.00323817	down-regulation
212841_s_at	PPFIBP2	0.486615	0.017788	down-regulation
232011_s_at	MAP1LC3A	0.48658	0.00639592	down-regulation
208654_s_at	CD164	0.486522	0.0129043	down-regulation
200787_s_at	PEA15	0.485517	0.0180057	down-regulation
201015_s_at	JUP	0.48516	0.000313996	down-regulation
239005_at	FLJ39739	0.484893	0.00954577	down-regulation
201336_at	VAMP3	0.484796	0.00339743	down-regulation
224820_at	COX20	0.483994	0.0002153	down-regulation
1555963_x_at	B3GNT7	0.48389	0.0226429	down-regulation
215039_at	LINC01140	0.483126	0.0423367	down-regulation
204204_at	SLC31A2	0.482702	0.0101491	down-regulation
209379_s_at	FAM190B	0.482529	0.000921751	down-regulation
47069_at	PRR5	0.482165	0.00668843	down-regulation
203879_at	PIK3CD	0.482091	0.013528	down-regulation
201561_s_at	CLSTN1	0.481889	4.37e-05	down-regulation
236217_at	SLC31A1	0.481109	0.00342265	down-regulation
228436_at	KCNC4	0.479535	0.00705426	down-regulation
225078_at	EMP2	0.479398	0.0325787	down-regulation
203955_at	PPP1R26	0.479138	0.0100828	down-regulation
227259_at	CD47	0.479116	0.033457	down-regulation
200760_s_at	ARL6IP5	0.478928	0.00669822	down-regulation
238803_at	HECTD2	0.478674	0.00391136	down-regulation
218543_s_at	PARP12	0.478275	0.0303918	down-regulation
229921_at	KIF5A	0.478233	0.0169693	down-regulation
212336_at	EPB41L1	0.477484	4.37e-05	down-regulation
221614_s_at	RPH3AL	0.476792	0.00603271	down-regulation
218640_s_at	PLEKHF2	0.476749	0.0198212	down-regulation
227761_at	MYO5A	0.476117	0.0035468	down-regulation
230454_at	ICA1L	0.475258	0.000142734	down-regulation
208615_s_at	PTP4A2	0.474923	0.000219531	down-regulation
228722_at	PRMT2	0.474644	0.00042618	down-regulation
214903_at	SYT2	0.474621	0.0122538	down-regulation
227319_at	KLHL36	0.474407	0.00479447	down-regulation
221511_x_at	CCPG1	0.474118	0.0135655	down-regulation
228618_at	PEAR1	0.473185	0.0141326	down-regulation
222270_at	SMEK2	0.472729	0.00525946	down-regulation
216938_x_at	DRD2	0.472417	0.0265574	down-regulation
202158_s_at	CELF2	0.472184	0.00468792	down-regulation
235068_at	ZDHHC21	0.471968	0.000252461	down-regulation
200636_s_at	PTPRF	0.471845	0.000522529	down-regulation
230904_at	FSD1L	0.471705	0.00563626	down-regulation
214553_s_at	ARPP19	0.470824	0.00389291	down-regulation
217886_at	EPS15	0.470635	0.00773054	down-regulation
227740_at	UHMK1	0.470303	0.00402762	down-regulation
225755_at	KLHDC8B	0.469863	0.00118743	down-regulation
201242_s_at	ATP1B1	0.469734	0.0184663	down-regulation
229015_at	LOC286367	0.469649	0.00684563	down-regulation
238462_at	UBASH3B	0.469483	0.0169764	down-regulation
220331_at	CYP46A1	0.468915	0.0360213	down-regulation
219523_s_at	ODZ3	0.468884	0.0238997	down-regulation
220364_at	FLJ11235	0.468662	0.00197819	down-regulation
226113_at	ZNF436	0.468592	0.0014737	down-regulation
204546_at	KIAA0513	0.468571	0.00651476	down-regulation
227713_at	KATNAL1	0.468507	0.000329066	down-regulation
205376_at	INPP4B	0.468506	0.0487306	down-regulation
226873_at	FAM63B	0.468451	2.1e-05	down-regulation
235782_at	AGO3	0.468191	0.00123961	down-regulation
213093_at	PRKCA	0.467816	0.0341231	down-regulation
244739_at	RDX	0.466765	0.0180411	down-regulation
231031_at	KGFLP2	0.466434	0.0353543	down-regulation
202669_s_at	EFNB2	0.46597	0.0206123	down-regulation
205567_at	CHST1	0.465448	0.028951	down-regulation
227193_at	SLC30A4	0.4651	0.000240464	down-regulation
213353_at	ABCA5	0.464314	0.0194513	down-regulation
228087_at	CCDC126	0.463103	0.00045953	down-regulation
208924_at	RNF11	0.46247	0.000140338	down-regulation
226810_at	OGFRL1	0.462424	0.0123321	down-regulation
212321_at	SGPL1	0.46227	0.00314082	down-regulation
227856_at	C4orf32	0.461748	0.0485938	down-regulation
208791_at	CLU	0.461311	0.0238674	down-regulation
238472_at	FBXO9	0.461143	0.00309464	down-regulation
229889_at	FAM211A	0.460808	0.000668571	down-regulation
202378_s_at	LEPROT	0.460732	0.0133849	down-regulation
204100_at	THRA	0.45933	0.0026203	down-regulation
209019_s_at	PINK1	0.459012	0.00124939	down-regulation
214085_x_at	GLIPR1	0.458989	0.027276	down-regulation
226297_at	HIPK3	0.457089	0.000378035	down-regulation
226828_s_at	HEYL	0.456889	0.0409021	down-regulation
219204_s_at	SRR	0.45686	0.0153373	down-regulation
1556033_at	LINC01138	0.456647	0.00439381	down-regulation
230730_at	SGCD	0.456451	0.00521967	down-regulation
222787_s_at	TMEM106B	0.455847	0.00144951	down-regulation
218692_at	SYBU	0.455248	0.0303918	down-regulation
41644_at	SASH1	0.454597	0.035712	down-regulation
239637_at	RAB18	0.454011	0.00107741	down-regulation
235125_x_at	FAM73A	0.452992	0.000175753	down-regulation
203698_s_at	FRZB	0.452789	0.0429891	down-regulation
203570_at	LOXL1	0.452299	0.0154991	down-regulation
216452_at	TRPM3	0.450887	0.0475762	down-regulation
209840_s_at	LRRN3	0.450536	0.0134747	down-regulation
235275_at	BMP8B	0.447732	0.0270969	down-regulation
203823_at	RGS3	0.447614	0.000726413	down-regulation
212419_at	ZCCHC24	0.447481	0.0391391	down-regulation
224164_at	TPM3	0.447211	0.0140168	down-regulation
202732_at	PKIG	0.447196	0.00629116	down-regulation
209982_s_at	NRXN2	0.446602	0.0104762	down-regulation
204199_at	RALGPS1	0.446356	0.000344091	down-regulation
225611_at	MAST4	0.445903	0.028416	down-regulation
219603_s_at	ZNF226	0.445173	0.00601134	down-regulation
228937_at	LACC1	0.444855	0.0164671	down-regulation
220131_at	FXYD7	0.44426	0.035477	down-regulation
209576_at	GNAI1	0.443844	0.000379301	down-regulation
204339_s_at	RGS4	0.443098	0.0464651	down-regulation
200931_s_at	VCL	0.442417	0.00715619	down-regulation
203146_s_at	GABBR1	0.441936	0.00643622	down-regulation
227321_at	GATS	0.44131	0.00274472	down-regulation
228579_at	KCNQ3	0.441112	0.0489386	down-regulation
206186_at	MPP3	0.440466	0.00639592	down-regulation
204239_s_at	NNAT	0.439612	0.002581	down-regulation
203518_at	LYST	0.439311	0.000354963	down-regulation
211685_s_at	NCALD	0.439025	0.0270982	down-regulation
225798_at	JAZF1	0.438996	8.83e-05	down-regulation
220230_s_at	CYB5R2	0.438546	0.0394522	down-regulation
210946_at	PPAP2A	0.438541	0.048179	down-regulation
210762_s_at	DLC1	0.438159	0.0247233	down-regulation
202178_at	PRKCZ	0.436363	0.0165971	down-regulation
228498_at	B4GALT1	0.434903	0.0249379	down-regulation
229872_s_at	LOC100132999	0.434759	0.034261	down-regulation
215169_at	SLC35E2	0.434386	0.0162267	down-regulation
1554801_at	FNDC9	0.433692	0.0408598	down-regulation
241703_at	RUNDC3B	0.433538	0.0235024	down-regulation
213352_at	TMCC1	0.432931	0.00333213	down-regulation
214956_at	AAK1	0.432734	0.0127717	down-regulation
224811_at	LPP	0.431709	0.0453192	down-regulation
206122_at	SOX15	0.430731	0.0018358	down-regulation
206518_s_at	RGS9	0.430384	0.00703308	down-regulation
227782_at	ZBTB7C	0.4302	0.00218308	down-regulation
204762_s_at	GNAO1	0.42995	0.00700239	down-regulation
1568609_s_at	LINC00623	0.429554	0.00957503	down-regulation
204036_at	LPAR1	0.428991	0.0308089	down-regulation
1559256_at	MAGI1	0.42835	0.0486062	down-regulation
228546_at	DPP6	0.428293	0.0172193	down-regulation
227410_at	FAM43A	0.428281	0.0247899	down-regulation
219093_at	PID1	0.427876	0.042304	down-regulation
235299_at	SLC41A2	0.426433	0.00023533	down-regulation
226051_at	SELM	0.426093	0.020189	down-regulation
213155_at	WSCD1	0.426023	0.0216293	down-regulation
206448_at	ZNF365	0.425163	0.0337858	down-regulation
236089_at	HECW2	0.424863	0.0292385	down-regulation
206950_at	SCN9A	0.424605	0.0062494	down-regulation
202946_s_at	BTBD3	0.423681	0.00429062	down-regulation
222871_at	KLHDC8A	0.423673	0.0165971	down-regulation
226325_at	ADSSL1	0.423121	0.00209697	down-regulation
226671_at	LAMP2	0.422797	0.0239207	down-regulation
52940_at	SIGIRR	0.422752	0.00399939	down-regulation
206833_s_at	ACYP2	0.422482	0.011009	down-regulation
231650_s_at	SEZ6L	0.422416	0.0144112	down-regulation
236838_at	SRCIN1	0.421686	0.00696086	down-regulation
202022_at	ALDOC	0.421589	0.0303417	down-regulation
221810_at	RAB15	0.42077	0.00107741	down-regulation
238577_s_at	TSHZ2	0.420504	0.00532959	down-regulation
214204_at	PACRG	0.420397	0.0265409	down-regulation
204485_s_at	TOM1L1	0.419712	0.000202901	down-regulation
224964_s_at	GNG2	0.419292	4.37e-05	down-regulation
234303_s_at	GPR85	0.418486	0.0127254	down-regulation
226326_at	PCGF5	0.417522	0.00468166	down-regulation
1556927_at	KCNK10	0.415909	0.0330621	down-regulation
227340_s_at	RGMB	0.4148	0.0495834	down-regulation
204730_at	RIMS3	0.414719	0.000232115	down-regulation
228724_at	TTLL7	0.414524	0.00240627	down-regulation
233064_at	ZFR2	0.414199	0.0159675	down-regulation
225093_at	UTRN	0.413699	0.0140181	down-regulation
230150_at	BCAP29	0.413296	0.000777773	down-regulation
225447_at	GPD2	0.41301	0.000342153	down-regulation
32502_at	GDPD5	0.411817	0.00152541	down-regulation
244289_at	ZNF300P1	0.411813	0.0144133	down-regulation
203814_s_at	NQO2	0.411732	0.0184697	down-regulation
217766_s_at	TMEM50A	0.410796	4.32e-05	down-regulation
205230_at	RPH3A	0.410285	0.0362995	down-regulation
211587_x_at	CHRNA3	0.409232	0.00668466	down-regulation
206343_s_at	NRG1	0.408843	0.0176223	down-regulation
223402_at	DUSP23	0.408594	0.00432273	down-regulation
232004_at	HNRNPR	0.40844	0.00105333	down-regulation
204288_s_at	SORBS2	0.408197	0.00163032	down-regulation
213361_at	TDRD7	0.408176	0.000566781	down-regulation
227481_at	CNKSR3	0.408008	0.0165971	down-regulation
204646_at	DPYD	0.406751	0.0202703	down-regulation
228032_s_at	DENND1B	0.406556	0.00100015	down-regulation
208869_s_at	GABARAPL1	0.405594	0.0292445	down-regulation
205883_at	ZBTB16	0.40449	0.00727623	down-regulation
224970_at	NFIA	0.404157	0.0443201	down-regulation
230715_at	ZNF518B	0.403422	0.00435572	down-regulation
226597_at	REEP6	0.403304	0.00119517	down-regulation
213326_at	VAMP1	0.403292	0.0184631	down-regulation
205934_at	PLCL1	0.403043	0.00952239	down-regulation
229626_at	C12orf68	0.40184	0.0269201	down-regulation
228067_at	KIAA1211L	0.400918	0.00307335	down-regulation
209684_at	RIN2	0.40065	0.0327381	down-regulation
213712_at	ELOVL2	0.400602	0.0140346	down-regulation
221045_s_at	PER3	0.399464	0.000276661	down-regulation
224893_at	ATL3	0.398972	0.00681536	down-regulation
203556_at	ZHX2	0.398115	0.00113167	down-regulation
224871_at	TPRG1L	0.397921	0.00821257	down-regulation
200885_at	RHOC	0.397592	0.00705426	down-regulation
214920_at	THSD7A	0.395828	0.0242031	down-regulation
221816_s_at	PHF11	0.395752	0.0169693	down-regulation
202838_at	FUCA1	0.394901	0.0180161	down-regulation
200696_s_at	GSN	0.394215	0.0334642	down-regulation
1569225_a_at	SCML4	0.394141	0.048486	down-regulation
200923_at	LGALS3BP	0.393426	0.00274472	down-regulation
229053_at	SYT17	0.391612	0.0487868	down-regulation
242447_at	C3orf70	0.391285	0.0234256	down-regulation
209465_x_at	PTN	0.390573	0.0448392	down-regulation
231835_at	FAM213B	0.389664	2.07e-05	down-regulation
204159_at	CDKN2C	0.388688	0.0259	down-regulation
212730_at	SYNM	0.387663	0.00174116	down-regulation
214078_at	AF070581	0.387329	0.00935608	down-regulation
220751_s_at	C5orf4	0.387101	0.00196796	down-regulation
223536_at	PSD2	0.386807	0.000982362	down-regulation
238066_at	RBP7	0.386274	0.0362995	down-regulation
223349_s_at	BOK	0.386225	0.0095375	down-regulation
205478_at	PPP1R1A	0.385504	0.0104412	down-regulation
233955_x_at	CXXC5	0.385162	0.000884024	down-regulation
211990_at	HLA-DPA1	0.385	0.0414795	down-regulation
226436_at	RASSF4	0.383874	0.00880549	down-regulation
218486_at	KLF11	0.383033	0.00268112	down-regulation
229057_at	SCN2A	0.382148	0.00405968	down-regulation
235066_at	MAP4	0.381566	0.0383434	down-regulation
205031_at	EFNB3	0.381233	0.00449055	down-regulation
224707_at	CYSTM1	0.381204	0.00690143	down-regulation
220161_s_at	EPB41L4B	0.380413	0.0195065	down-regulation
243283_at	CROT	0.380163	0.01589	down-regulation
218380_at	LOC728392	0.379761	0.000267855	down-regulation
204224_s_at	GCH1	0.379626	0.00102356	down-regulation
228603_at	ACTR3	0.376574	0.000165576	down-regulation
236331_at	CDKL2	0.375809	0.00144089	down-regulation
209839_at	DNM3	0.37504	0.0374008	down-regulation
204058_at	ME1	0.37396	0.010727	down-regulation
213482_at	DOCK3	0.37353	0.00174116	down-regulation
202431_s_at	MYC	0.373217	0.0111334	down-regulation
213904_at	FRRS1L	0.37285	0.00821625	down-regulation
208978_at	CRIP2	0.372558	0.000281723	down-regulation
226865_at	LOC100509635	0.372111	0.0242395	down-regulation
229623_at	TMEM150C	0.369893	0.00176288	down-regulation
218510_x_at	FAM134B	0.36971	0.00356305	down-regulation
219147_s_at	NMRK1	0.369565	0.00544842	down-regulation
235146_at	TMCC3	0.369479	0.0171007	down-regulation
202742_s_at	PRKACB	0.368799	0.00654335	down-regulation
203232_s_at	ATXN1	0.368451	0.0010048	down-regulation
204966_at	BAI2	0.36819	0.000119752	down-regulation
202644_s_at	TNFAIP3	0.367859	0.0468407	down-regulation
225129_at	CPNE2	0.367654	0.00087274	down-regulation
231040_at	RORB	0.367367	0.049915	down-regulation
227889_at	LPCAT2	0.367338	0.000137108	down-regulation
212326_at	VPS13D	0.366118	0.0002153	down-regulation
244170_at	RAB3C	0.365874	0.00817593	down-regulation
221467_at	MC4R	0.365721	0.0439731	down-regulation
219666_at	MS4A6A	0.365631	0.0265499	down-regulation
202202_s_at	LAMA4	0.363866	0.0474555	down-regulation
228737_at	TOX2	0.362438	0.0134791	down-regulation
226973_at	VSTM2L	0.361607	0.00675593	down-regulation
227226_at	MRAP2	0.360931	0.0337663	down-regulation
228101_at	APBA1	0.360704	0.00658851	down-regulation
211538_s_at	HSPA2	0.359773	0.033273	down-regulation
228096_at	MINOS1	0.35977	3.09e-06	down-regulation
231908_at	ZDHHC18	0.356936	0.000534204	down-regulation
228531_at	SAMD9	0.356828	0.0400846	down-regulation
213075_at	OLFML2A	0.356475	0.0468387	down-regulation
218404_at	SNX10	0.356444	0.0447064	down-regulation
232226_at	LRRC4C	0.355648	0.0244624	down-regulation
1559640_at	ANKFN1	0.354856	0.014678	down-regulation
224505_s_at	PLCD4	0.3538	0.0123419	down-regulation
204570_at	COX7A1	0.353122	0.0285754	down-regulation
205730_s_at	ABLIM3	0.351751	0.00118743	down-regulation
231325_at	UNC5D	0.351507	0.0370366	down-regulation
214098_at	KIAA1107	0.351055	0.0106761	down-regulation
219736_at	TRIM36	0.350593	0.000349888	down-regulation
205174_s_at	QPCT	0.350002	0.0159675	down-regulation
227081_at	DNALI1	0.348598	0.000243962	down-regulation
219714_s_at	CACNA2D3	0.348384	0.0254593	down-regulation
213965_s_at	CHD5	0.348182	0.00110074	down-regulation
202746_at	ITM2A	0.347941	0.0369708	down-regulation
208300_at	PTPRH	0.346587	0.00105396	down-regulation
205378_s_at	ACHE	0.34429	0.0269767	down-regulation
230287_at	SGSM1	0.341784	0.000160817	down-regulation
216268_s_at	JAG1	0.341451	0.0107864	down-regulation
205277_at	PRDM2	0.340404	0.00167121	down-regulation
213325_at	PVRL3	0.33945	0.0040549	down-regulation
219304_s_at	PDGFD	0.339166	0.0372491	down-regulation
205554_s_at	DNASE1L3	0.33873	0.0400751	down-regulation
216044_x_at	FAM69A	0.338587	0.0229207	down-regulation
232276_at	HS6ST3	0.338069	0.00689586	down-regulation
212249_at	PIK3R1	0.337293	0.0153174	down-regulation
205326_at	RAMP3	0.336254	0.00379941	down-regulation
209651_at	TGFB1I1	0.336249	0.0153292	down-regulation
226682_at	RORA	0.336109	0.000493431	down-regulation
220345_at	LRRTM4	0.334797	0.0337174	down-regulation
203881_s_at	DMD	0.33479	0.00348958	down-regulation
224829_at	CPEB4	0.334561	0.000298718	down-regulation
216963_s_at	GAP43	0.332318	0.000463824	down-regulation
212298_at	NRP1	0.332056	0.00402762	down-regulation
201150_s_at	TIMP3	0.331557	0.0324234	down-regulation
206450_at	DBH	0.331453	0.0322758	down-regulation
213241_at	PLXNC1	0.330027	0.00641784	down-regulation
201348_at	GPX3	0.329088	0.0308456	down-regulation
1552848_a_at	PTCHD1	0.329026	0.0140181	down-regulation
204105_s_at	NRCAM	0.328398	0.00892937	down-regulation
218025_s_at	ECI2	0.327897	0.0012029	down-regulation
225579_at	PQLC3	0.327366	0.00543338	down-regulation
208291_s_at	TH	0.326768	0.0341563	down-regulation
202073_at	OPTN	0.324666	0.000119682	down-regulation
226096_at	FNDC5	0.323935	0.00875739	down-regulation
203096_s_at	RAPGEF2	0.323653	0.00141927	down-regulation
201012_at	ANXA1	0.322676	0.0473113	down-regulation
227582_at	KLHDC9	0.320784	0.000102853	down-regulation
210657_s_at	SEPT4	0.320747	0.000785998	down-regulation
235836_at	MXRA7	0.319453	0.00127591	down-regulation
209443_at	SERPINA5	0.319373	0.000737576	down-regulation
235308_at	ZBTB20	0.318063	0.000399139	down-regulation
229553_at	PGM2L1	0.317469	0.00330454	down-regulation
214822_at	FAM5B	0.317333	0.00690143	down-regulation
227177_at	CORO2A	0.315891	0.000193674	down-regulation
203151_at	MAP1A	0.31474	0.0110206	down-regulation
207074_s_at	SLC18A1	0.314703	0.0313978	down-regulation
204151_x_at	AKR1C1	0.314085	0.0175965	down-regulation
213268_at	CAMTA1	0.312225	0.00032329	down-regulation
227202_at	CNTN1	0.310175	0.00418287	down-regulation
237939_at	EPHA5	0.307464	0.0331439	down-regulation
205081_at	CRIP1	0.306881	0.00152535	down-regulation
205150_s_at	TRIL	0.305831	0.0059354	down-regulation
218309_at	CAMK2N1	0.303111	0.00738137	down-regulation
223550_s_at	CA10	0.301306	0.01589	down-regulation
217728_at	S100A6	0.301206	0.0116901	down-regulation
201163_s_at	IGFBP7	0.297898	0.0494175	down-regulation
214762_at	ATP6V1G2	0.297657	0.0019998	down-regulation
224496_s_at	TMEM107	0.296063	7.24e-05	down-regulation
1553601_a_at	TMIE	0.295954	1.23e-05	down-regulation
227367_at	SLCO3A1	0.295625	0.00133102	down-regulation
212158_at	SDC2	0.294649	0.005445	down-regulation
227775_at	CELF6	0.294541	0.000983697	down-regulation
213496_at	LPPR4	0.29453	0.000131387	down-regulation
209409_at	GRB10	0.29266	0.00137905	down-regulation
206134_at	ADAMDEC1	0.29239	0.0186148	down-regulation
239765_at	CPEB3	0.291768	0.00140813	down-regulation
228194_s_at	SORCS1	0.291256	0.0062494	down-regulation
227329_at	ZBTB46	0.291023	0.000116513	down-regulation
206710_s_at	EPB41L3	0.290192	0.0420406	down-regulation
211474_s_at	SERPINB6	0.28866	0.000684608	down-regulation
203961_at	NEBL	0.287284	0.0137795	down-regulation
201427_s_at	SEPP1	0.286716	0.00723586	down-regulation
212761_at	TCF7L2	0.283433	0.00509297	down-regulation
208816_x_at	ANXA2P2	0.283422	0.00166815	down-regulation
209699_x_at	AKR1C2	0.282112	0.0137717	down-regulation
232377_at	NXPH1	0.28021	0.0123058	down-regulation
202196_s_at	DKK3	0.279878	0.00485174	down-regulation
229936_at	GFRA3	0.278666	0.00821625	down-regulation
205311_at	DDC	0.276888	0.00496435	down-regulation
201860_s_at	PLAT	0.275858	0.0440927	down-regulation
228640_at	PCDH7	0.273659	0.0075997	down-regulation
229973_at	C1orf173	0.271906	0.0134219	down-regulation
201645_at	TNC	0.271492	0.0327023	down-regulation
205551_at	SV2B	0.269342	0.0316652	down-regulation
212136_at	ATP2B4	0.269076	0.000739793	down-regulation
203243_s_at	PDLIM5	0.267484	0.0257475	down-regulation
212805_at	PRUNE2	0.265622	0.00415258	down-regulation
227498_at	SOX6	0.265511	0.0395086	down-regulation
217621_at	SLC6A2	0.2618	0.038849	down-regulation
218876_at	TPPP3	0.257818	0.00292211	down-regulation
232204_at	EBF1	0.254554	0.000777773	down-regulation
223557_s_at	TMEFF2	0.253539	0.02597	down-regulation
229461_x_at	NEGR1	0.252713	0.0062494	down-regulation
222722_at	OGN	0.25035	0.0257591	down-regulation
210427_x_at	ANXA2	0.250143	0.00144089	down-regulation
212701_at	TLN2	0.248338	0.000130705	down-regulation
205771_s_at	AKAP7	0.24502	0.0338816	down-regulation
226482_s_at	TSTD1	0.244994	0.00846585	down-regulation
210072_at	CCL19	0.243017	0.0475564	down-regulation
209789_at	CORO2B	0.242119	0.000519322	down-regulation
212667_at	SPARC	0.240708	0.0300497	down-regulation
242579_at	BMPR1B	0.240156	0.0006433	down-regulation
202350_s_at	MATN2	0.237577	0.0186396	down-regulation
204823_at	NAV3	0.23629	0.0143181	down-regulation
228104_at	PLXNA4	0.228778	0.000746151	down-regulation
219671_at	HPCAL4	0.227964	0.000801693	down-regulation
216321_s_at	NR3C1	0.225351	5.8e-05	down-regulation
206170_at	ADRB2	0.223412	0.0114156	down-regulation
236308_at	VSTM2A	0.222135	0.000281723	down-regulation
201005_at	CD9	0.213767	0.000268121	down-regulation
225817_at	CGNL1	0.213564	0.00612545	down-regulation
206898_at	CDH19	0.21351	0.0404424	down-regulation
226272_at	RCAN3	0.21302	0.0155376	down-regulation
201951_at	ALCAM	0.212699	0.000324573	down-regulation
213847_at	PRPH	0.212003	0.00389239	down-regulation
225275_at	EDIL3	0.207895	0.0389563	down-regulation
210232_at	CDC42	0.205499	0.000547698	down-regulation
219778_at	ZFPM2	0.202054	0.00141927	down-regulation
219895_at	FAM70A	0.199461	0.00340811	down-regulation
229641_at	CCBE1	0.199159	0.00940486	down-regulation
1556499_s_at	COL1A1	0.188212	0.0192376	down-regulation
211161_s_at	COL3A1	0.186119	0.0458034	down-regulation
237802_at	XKR4	0.178013	0.000280459	down-regulation
232235_at	DSEL	0.17443	4.12e-06	down-regulation
209163_at	CYB561	0.171209	2.07e-05	down-regulation
227123_at	RAB3B	0.170096	0.000116513	down-regulation
228256_s_at	EPB41L4A	0.165751	4.02e-05	down-regulation
208605_s_at	NTRK1	0.161969	0.00102356	down-regulation
223551_at	PKIB	0.160909	0.00150493	down-regulation
232887_at	PIRT	0.158234	0.00292136	down-regulation
226281_at	DNER	0.157548	0.000193636	down-regulation
212063_at	CD44	0.154366	0.000386864	down-regulation
228504_at	SCN7A	0.148191	0.000586514	down-regulation
210139_s_at	PMP22	0.139531	0.000314389	down-regulation
207957_s_at	PRKCB	0.136512	7.64e-05	down-regulation
241835_at	LOC100132147	0.135342	0.000130705	down-regulation
205857_at	SLC18A2	0.133415	0.000407231	down-regulation
209070_s_at	RGS5	0.126991	0.000328394	down-regulation
201650_at	KRT19	0.0742662	3.77e-05	down-regulation
