# Supplementary material for: Co-expression analysis identifies long noncoding RNA SNHG1 as a novel predictor for event-free survival in neuroblastoma
Source: Oncotarget. 2016 Aug 9;7(36):58022–37. doi: 10.18632/oncotarget.11158 (PMC5295409; doi:10.18632/oncotarget.11158)
Supplement: Supplementary file 3 [file oncotarget-07-58022-s003.xlsx]

## Sheet: DElncRNAs
Supplementary Table S2A
Differentially expressed lncRNAs in MYCN amplified compared with MYCN non-amplified subtype condition in GSE62564 (n = 493)
RefSeq ID	Symbol	Fold Change	Adjusted P value	Regulation
NR_026766	MYCNOS	14.3725	2.79787e-231	up-regulation
NR_026827	LINC00839	10.3271	1.59138e-73	up-regulation
XR_132758	DUXAP10	6.23813	3.40325e-27	up-regulation
NR_015411	LINC00925	4.16676	1.36005e-43	up-regulation
NR_024248	LOC650368	4.12637	5.96073e-61	up-regulation
XR_110308	LOC400879	3.38168	1.29616e-27	up-regulation
NR_110025	LINC01234	3.23486	2.09097e-39	up-regulation
NR_003098	SNHG1	3.20653	3.10544e-81	up-regulation
NR_024031	DANCR	2.91069	3.10762e-77	up-regulation
NR_027790	LINC00478	2.76124	1.14173e-48	up-regulation
NR_002578	GAS5	2.65309	2.0583e-66	up-regulation
NR_047514	AIRN	2.64893	2.48907e-131	up-regulation
NR_003584	SNHG8	2.64716	5.8194e-62	up-regulation
NR_038110	SNHG16	2.63581	2.76817e-65	up-regulation
NR_027696	TAPT1-AS1	2.57832	2.51468e-44	up-regulation
NR_026919	LINC00896	2.56776	1.19685e-80	up-regulation
NR_038910	PCOLCE-AS1	2.52641	5.24849e-48	up-regulation
NR_036659	ZFAS1	2.49253	7.28654e-58	up-regulation
NR_024542	SNHG7	2.43235	6.17611e-50	up-regulation
NR_046110	LINC01123	2.42599	6.10989e-34	up-regulation
NR_003662	RPSAP58	2.41783	1.01159e-51	up-regulation
NR_103821	EMC3-AS1	2.38568	1.02366e-54	up-regulation
NR_026975	FIRRE	2.26349	1.00907e-28	up-regulation
NR_034105	CRNDE	2.241	1.62386e-21	up-regulation
NR_027244	LINC01106	2.19238	2.71219e-28	up-regulation
NR_027481	ZNF876P	2.17933	1.11139e-50	up-regulation
NR_034031	LOC389906	2.158	3.5493e-41	up-regulation
NR_027073	LOC283731	2.15566	8.37495e-16	up-regulation
NR_026673	RPL23P8	2.15453	2.59232e-44	up-regulation
NR_003083	SLC6A10P	2.13904	2.63492e-13	up-regulation
NR_024380	LOC441666	2.10869	2.87962e-24	up-regulation
NR_002734	PTTG3P	2.10789	3.92798e-22	up-regulation
NR_026730	TPTE2P1	2.08079	1.46648e-09	up-regulation
NR_027350	MIR17HG	2.07637	2.75169e-34	up-regulation
NR_027159	LRRC75A-AS1	2.06926	1.37076e-40	up-regulation
NR_037893	TMCC1-AS1	2.06693	2.01809e-42	up-regulation
NR_002599	SNHG6	2.03991	4.31321e-40	up-regulation
NR_027294	FAM201A	2.02887	7.25501e-36	up-regulation
NR_026890	RPSAP9	2.02513	6.17611e-50	up-regulation
NR_040001	LINC01116	2.02063	1.43498e-16	up-regulation
NR_002944	HNRNPA1P10	2.01086	5.73194e-68	up-regulation
NR_024498	LOC646471	0.499835	8.01057e-47	down-regulation
NR_038382	LINC00865	0.498919	4.0876e-08	down-regulation
NR_015384	LOC100126784	0.497929	2.09836e-18	down-regulation
NR_033852	LOC283177	0.496683	3.37786e-35	down-regulation
NR_024580	CCDC183-AS1	0.496027	2.76799e-28	down-regulation
NR_001281	PCDHB18	0.495733	9.1014e-21	down-regulation
XR_109057	LOC692247	0.490423	1.34183e-12	down-regulation
XR_110300	PWAR6	0.489732	1.50533e-19	down-regulation
NR_002727	RFPL1S	0.489718	1.91252e-18	down-regulation
NR_024510	LINC00623	0.487903	8.25548e-33	down-regulation
NR_021487	PSMG3-AS1	0.485221	4.72663e-54	down-regulation
NR_034148	LINC00900	0.481924	2.09041e-37	down-regulation
NR_027468	LINC01138	0.480936	4.72663e-54	down-regulation
NR_103717	C10orf85	0.478038	3.4365e-10	down-regulation
NR_103773	LOC100288866	0.476947	1.13465e-24	down-regulation
NR_026856	LINC01011	0.47256	1.94313e-57	down-regulation
NR_023847	PEG3-AS1	0.471936	3.23482e-14	down-regulation
NR_015410	CASC15	0.470356	7.79041e-24	down-regulation
NR_015368	LINC01128	0.467772	2.31132e-77	down-regulation
NR_026655	FLJ12825	0.466183	5.3955e-38	down-regulation
NR_109999	LOC100506700	0.458875	5.69343e-30	down-regulation
XR_109536	LOC100505585	0.457733	1.46203e-28	down-regulation
NR_038312	ITGB2-AS1	0.451942	2.04895e-15	down-regulation
NR_027504	MST1P2	0.448735	3.76326e-16	down-regulation
NR_038446	LINC00861	0.447493	2.81369e-11	down-regulation
NR_045697	PRICKLE2-AS1	0.43908	2.33799e-25	down-regulation
NR_024493	LINC00087	0.429746	1.3239e-35	down-regulation
NR_028272	NEAT1	0.427421	2.8511e-23	down-regulation
NR_037806	NPPA-AS1	0.415013	3.6533e-71	down-regulation
NR_034033	LINC00996	0.414853	9.58531e-33	down-regulation
NR_038965	LOC100506497	0.412421	3.23532e-22	down-regulation
NR_033884	HTATSF1P2	0.408622	6.00947e-40	down-regulation
NR_028287	GABARAPL3	0.403725	4.21026e-50	down-regulation
XR_132801	LOC100506257	0.394455	1.00794e-60	down-regulation
NR_001288	TFAMP1	0.383786	8.51039e-35	down-regulation
NR_015364	LOC441204	0.382493	1.31006e-38	down-regulation
NR_022006	KIAA0087	0.380367	1.01187e-32	down-regulation
NR_037182	LOC653513	0.378898	8.67857e-27	down-regulation
NR_027706	EPB41L4A-AS2	0.377371	1.95723e-65	down-regulation
NR_003929	PPIEL	0.37001	3.11783e-40	down-regulation
NR_033845	DDC-AS1	0.367053	1.02366e-54	down-regulation
NR_034138	EPHA5-AS1	0.36685	6.89375e-29	down-regulation
NR_026656	LOC400043	0.303587	5.16189e-39	down-regulation
NR_003573	ANXA2P2	0.300567	3.4095e-44	down-regulation
NR_024086	COPG2IT1	0.294769	6.4668e-34	down-regulation
NR_037870	CADM3-AS1	0.280816	2.53561e-58	down-regulation
NR_102735	DBH-AS1	0.276057	2.35945e-52	down-regulation
NR_038994	VSTM2A-OT1	0.268553	2.08269e-57	down-regulation
NR_027002	LOC388692	0.262212	2.94685e-39	down-regulation
