# Supplementary material for: Co-expression analysis identifies long noncoding RNA SNHG1 as a novel predictor for event-free survival in neuroblastoma
Source: Oncotarget. 2016 Aug 9;7(36):58022–37. doi: 10.18632/oncotarget.11158 (PMC5295409; doi:10.18632/oncotarget.11158)
Supplement: Supplementary file 4 [file oncotarget-07-58022-s004.xlsx]

## Sheet: DEmRNAs
Supplemenatary Table S2B
Differentially expressed mRNAs in MYCN amplified compared with MYCN non-amplified subtype condition in GSE62564 (n = 493)
RefSeq ID	Gene Symbol	Fold Change	Adjusted P value	Regulation
NM_005378	MYCN	18.7358	1.42275e-168	up-regulation
NM_004386	NCAN	18.5355	2.03064e-43	up-regulation
NM_003459	SLC30A3	13.9205	7.87953e-79	up-regulation
NM_052909	PLEKHG4B	10.0597	1.07331e-48	up-regulation
NM_000474	TWIST1	9.80273	6.77935e-52	up-regulation
NM_006623	PHGDH	7.96403	1.93125e-76	up-regulation
NM_004939	DDX1	7.43385	2.46112e-60	up-regulation
NM_001099403	PRDM8	7.42161	2.19196e-72	up-regulation
NM_001394	DUSP4	7.08198	3.95976e-45	up-regulation
NM_014427	CPNE7	7.02215	1.17332e-37	up-regulation
NM_187841	TRIM54	6.63517	1.31266e-75	up-regulation
NM_003619	PRSS12	6.32881	2.35374e-30	up-regulation
NM_015657	ABCA12	6.19368	3.34468e-43	up-regulation
NM_001099456	NPW	6.17016	4.17018e-104	up-regulation
NM_020873	LRRN1	5.85353	3.00012e-54	up-regulation
NM_015267	CUX2	5.7938	2.31401e-32	up-regulation
NM_002148	HOXD10	5.46767	7.79087e-45	up-regulation
NM_173650	DNAJC5G	5.15998	1.56284e-72	up-regulation
NM_001017440	CALN1	5.1473	8.82752e-28	up-regulation
NM_033129	SCRT2	5.03639	3.06982e-56	up-regulation
NM_033518	SLC38A5	4.85671	1.24175e-121	up-regulation
NM_015381	FAM19A5	4.71384	3.87811e-47	up-regulation
NM_020647	JPH1	4.66419	3.80226e-65	up-regulation
NM_024769	CLMP	4.66199	1.15543e-57	up-regulation
NM_001099645	RPL22L1	4.49505	8.65913e-94	up-regulation
NM_020851	ISLR2	4.453	2.47403e-18	up-regulation
NM_032528	ST6GAL2	4.33043	5.13828e-50	up-regulation
NM_018640	LMO3	4.2314	2.05375e-54	up-regulation
NM_015973	GAL	4.2223	1.18033e-19	up-regulation
NM_016941	DLL3	4.21979	1.72593e-42	up-regulation
NM_016354	SLCO4A1	4.17738	4.76677e-80	up-regulation
NM_000189	HK2	4.09824	1.30834e-32	up-regulation
NM_005599	NHLH2	4.00662	1.24003e-21	up-regulation
NM_173078	SLITRK4	4.00333	5.78338e-46	up-regulation
NM_001202439	NCR3LG1	3.92874	2.55255e-61	up-regulation
NM_003378	VGF	3.9212	9.10238e-19	up-regulation
NM_031271	TEX15	3.91586	1.11151e-61	up-regulation
NM_005221	DLX5	3.91366	2.32652e-47	up-regulation
NM_012476	VAX2	3.90606	4.33854e-71	up-regulation
NM_001165037	GABRA5	3.88171	1.49338e-88	up-regulation
NM_005628	SLC1A5	3.77396	1.83469e-75	up-regulation
NM_015909	NBAS	3.77211	2.27786e-47	up-regulation
NM_004378	CRABP1	3.75525	3.56222e-24	up-regulation
NM_015551	SUSD5	3.74696	3.7311e-59	up-regulation
NM_207406	BEND4	3.69402	8.88287e-24	up-regulation
NM_023002	HAPLN4	3.61884	1.10381e-35	up-regulation
NM_012465	TLL2	3.58295	4.88449e-30	up-regulation
NM_002539	ODC1	3.58033	9.31664e-52	up-regulation
NM_199185	NPM1	3.56731	4.68986e-96	up-regulation
NM_199250	C19orf48	3.56333	1.42183e-78	up-regulation
NM_007232	HRH3	3.55571	3.66438e-42	up-regulation
NM_005222	DLX6	3.50524	3.64519e-48	up-regulation
NM_001244752	ANKRD18B	3.49257	4.12198e-84	up-regulation
NM_130398	EXO1	3.48874	3.00651e-42	up-regulation
NM_005845	ABCC4	3.47728	7.36492e-66	up-regulation
NM_058179	PSAT1	3.46951	3.60991e-61	up-regulation
NM_030928	CDT1	3.46157	3.09469e-45	up-regulation
NM_016932	SIX2	3.45014	2.7565e-54	up-regulation
NM_001453	FOXC1	3.44394	1.08955e-31	up-regulation
NM_138809	CMBL	3.4257	5.81818e-51	up-regulation
NM_001030005	CPLX3	3.41768	1.80648e-51	up-regulation
NM_182852	CCNB1IP1	3.41513	8.70599e-91	up-regulation
NM_020975	RET	3.3958	4.26182e-16	up-regulation
NM_001000	RPL39	3.35872	2.20871e-61	up-regulation
NM_005631	SMO	3.35007	3.00192e-45	up-regulation
NM_001080423	GRIP2	3.34206	7.07268e-37	up-regulation
NM_014213	HOXD9	3.32884	1.27662e-30	up-regulation
NM_000071	CBS	3.25221	4.08857e-51	up-regulation
NM_014229	SLC6A11	3.22635	6.53286e-72	up-regulation
NM_007226	NXPH2	3.20713	6.80486e-21	up-regulation
NM_001048201	UHRF1	3.20164	9.66277e-33	up-regulation
NM_016848	SHC3	3.19188	1.32551e-28	up-regulation
NM_021192	HOXD11	3.18758	1.05493e-34	up-regulation
NM_014717	ZNF536	3.17698	2.0158e-18	up-regulation
NM_001128423	MPV17L	3.17555	4.33087e-58	up-regulation
NM_006206	PDGFRA	3.14499	6.7679e-22	up-regulation
NM_020348	CNNM1	3.13523	3.20971e-26	up-regulation
NM_016307	PRRX2	3.11693	5.58995e-40	up-regulation
NM_004352	CBLN1	3.11012	6.86936e-34	up-regulation
NM_000687	AHCY	3.09565	5.1357e-84	up-regulation
NM_000808	GABRA3	3.09539	1.74133e-20	up-regulation
NM_133371	MYOZ3	3.09497	4.64116e-57	up-regulation
NM_032756	HPDL	3.08261	8.83886e-74	up-regulation
NM_016343	CENPF	3.07612	8.46658e-26	up-regulation
NM_003061	SLIT1	3.06177	6.2653e-19	up-regulation
NM_031413	CECR2	3.05158	1.43643e-26	up-regulation
NM_002358	MAD2L1	3.04785	1.94016e-38	up-regulation
NM_006906	PTPN5	3.03344	1.20638e-12	up-regulation
NM_006636	MTHFD2	3.01327	2.38567e-72	up-regulation
NM_015086	DDN	3.01083	2.34405e-42	up-regulation
NM_001373	DNAH14	3.00338	2.46258e-35	up-regulation
NM_015414	RPL36	2.99908	4.57766e-63	up-regulation
NM_133457	COL26A1	2.99441	8.66651e-16	up-regulation
NM_006452	PAICS	2.99146	2.14211e-87	up-regulation
NM_001166496	SLC16A1	2.98587	1.13556e-79	up-regulation
NM_000479	AMH	2.9831	6.64005e-17	up-regulation
NM_139057	ADAMTS17	2.98173	1.13389e-36	up-regulation
NM_003027	SH3GL3	2.97945	2.62231e-21	up-regulation
NM_000170	GLDC	2.9773	3.61066e-52	up-regulation
NM_007019	UBE2C	2.97223	7.0343e-31	up-regulation
NM_024944	CHODL	2.97152	2.3835e-32	up-regulation
NM_001127893	CEACAM19	2.97064	3.70663e-34	up-regulation
NM_001436	FBL	2.96275	1.2129e-76	up-regulation
NM_148169	FBXO17	2.95707	5.92696e-30	up-regulation
NM_173587	RCOR2	2.94353	2.29024e-44	up-regulation
NM_002593	PCOLCE	2.94255	5.94977e-49	up-regulation
NM_001532	SLC29A2	2.93971	4.20802e-53	up-regulation
NM_030919	FAM83D	2.9327	1.16658e-39	up-regulation
NM_000518	HBB	2.93219	1.37023e-09	up-regulation
NM_005342	HMGB3	2.91696	3.46596e-46	up-regulation
NM_001168	BIRC5	2.88908	1.08341e-21	up-regulation
NM_002952	RPS2	2.88713	3.70892e-71	up-regulation
NM_001274	CHEK1	2.87735	4.25934e-53	up-regulation
NM_014573	TMEM97	2.87725	1.03625e-74	up-regulation
NM_001130517	MPST	2.86879	1.02627e-52	up-regulation
NM_004701	CCNB2	2.82448	2.34785e-30	up-regulation
NM_001098816	TENM4	2.82015	1.91425e-24	up-regulation
NM_000980	RPL18A	2.81955	2.00743e-53	up-regulation
NM_015009	PDZRN3	2.81185	2.38642e-27	up-regulation
NM_021121	EEF1B2	2.81068	4.36907e-69	up-regulation
NM_001005	RPS3	2.81044	1.01571e-66	up-regulation
NM_001015	RPS11	2.79417	2.75922e-58	up-regulation
NM_001064	TKT	2.79106	2.29191e-78	up-regulation
NM_014321	ORC6	2.79076	1.12594e-45	up-regulation
NM_001827	CKS2	2.78939	1.13778e-43	up-regulation
NM_001466	FZD2	2.77388	2.30003e-29	up-regulation
NM_178448	SAPCD2	2.76677	1.2824e-31	up-regulation
NM_152259	TICRR	2.75829	9.17845e-46	up-regulation
NM_024046	CAMKV	2.75779	1.18948e-31	up-regulation
NM_020242	KIF15	2.7459	7.74995e-31	up-regulation
NM_005413	SIX3	2.74411	1.10372e-09	up-regulation
NM_018369	DEPDC1B	2.7436	2.45061e-38	up-regulation
NM_001199515	TGIF2	2.74023	7.54903e-47	up-regulation
NM_031966	CCNB1	2.73985	3.48369e-36	up-regulation
NM_152864	NKAIN4	2.73622	1.08714e-24	up-regulation
NM_004316	ASCL1	2.7349	1.1557e-12	up-regulation
NM_198175	NME1	2.72525	8.87441e-56	up-regulation
NM_000992	RPL29	2.71391	2.81023e-52	up-regulation
NM_033315	RASL10B	2.71087	8.83594e-51	up-regulation
NM_001007	RPS4X	2.71082	2.54207e-57	up-regulation
NM_018719	CDCA7L	2.70855	3.41545e-30	up-regulation
NM_006182	DDR2	2.70445	3.2902e-41	up-regulation
NM_001082575	RBFOX3	2.7033	3.18135e-23	up-regulation
NM_152718	VWCE	2.70293	4.62537e-54	up-regulation
NM_005853	IRX5	2.69195	1.46628e-31	up-regulation
NM_001080414	CCDC88C	2.68826	7.22728e-29	up-regulation
NM_018092	NETO2	2.68116	3.38779e-45	up-regulation
NM_138415	PHF21B	2.67324	7.23088e-32	up-regulation
NM_001018072	BTBD11	2.67058	1.31252e-21	up-regulation
NM_001692	ATP6V1B1	2.66803	2.24553e-64	up-regulation
NM_003842	TNFRSF10B	2.66336	9.44283e-34	up-regulation
NM_032047	B3GNT5	2.65604	3.70719e-53	up-regulation
NM_001174097	LDHB	2.65432	2.81642e-73	up-regulation
NM_032043	BRIP1	2.65403	3.4136e-24	up-regulation
NM_001126115	TP53	2.64766	4.03012e-66	up-regulation
NM_001024	RPS21	2.63621	1.93082e-43	up-regulation
NM_001011	RPS7	2.63165	1.02208e-45	up-regulation
NM_018518	MCM10	2.63013	1.39928e-26	up-regulation
NM_001244944	STEAP2	2.62273	1.56807e-28	up-regulation
NM_005864	EFS	2.61975	1.91187e-20	up-regulation
NM_001019	RPS15A	2.61841	1.32642e-56	up-regulation
NM_145290	GPR125	2.61629	1.59295e-81	up-regulation
NM_017515	SLC35F2	2.61467	1.29061e-43	up-regulation
NM_019042	PUS7	2.61199	2.90314e-85	up-regulation
NM_001018	RPS15	2.61005	2.38562e-60	up-regulation
NM_001006	RPS3A	2.59807	2.29842e-55	up-regulation
NM_002466	MYBL2	2.59572	1.61318e-18	up-regulation
NM_004526	MCM2	2.59338	2.34312e-33	up-regulation
NM_007138	ZNF90	2.59307	6.58934e-54	up-regulation
NM_001194998	CEP152	2.58891	2.64003e-38	up-regulation
NM_030958	SLCO5A1	2.58514	2.32419e-63	up-regulation
NM_005674	ZNF239	2.57557	1.17163e-58	up-regulation
NM_175080	P2RX5	2.57012	1.32778e-29	up-regulation
NM_006651	CPLX1	2.56904	4.71185e-34	up-regulation
NM_001243740	ZNF124	2.56851	2.20495e-45	up-regulation
NM_006240	PPEF1	2.56704	9.71167e-32	up-regulation
NM_024096	DCTPP1	2.56455	2.17553e-69	up-regulation
NM_024116	TAF1D	2.55068	4.21542e-69	up-regulation
NM_001719	BMP7	2.54995	8.32194e-07	up-regulation
NM_003667	LGR5	2.5494	1.07371e-27	up-regulation
NR_037149	NME1-NME2	2.54887	1.17253e-55	up-regulation
NM_001786	CDK1	2.54754	2.71381e-25	up-regulation
NM_003504	CDC45	2.54264	2.72424e-27	up-regulation
NM_005431	XRCC2	2.54158	5.45398e-28	up-regulation
NM_005225	E2F1	2.53743	2.39262e-24	up-regulation
NM_001211	BUB1B	2.53445	4.48031e-26	up-regulation
NM_020789	IGSF9	2.5326	1.36395e-24	up-regulation
NM_152476	ZNF560	2.53025	1.03635e-22	up-regulation
NM_198253	TERT	2.52465	1.84876e-24	up-regulation
NM_021949	ATP2B3	2.52441	2.89383e-15	up-regulation
NM_207334	FAM43B	2.52402	7.17173e-26	up-regulation
NM_001021	RPS17	2.51955	8.16857e-50	up-regulation
NM_001031701	NT5DC3	2.51606	1.37188e-48	up-regulation
NM_000961	PTGIS	2.51538	2.05549e-18	up-regulation
NM_005733	KIF20A	2.51491	1.14184e-24	up-regulation
NM_001702	BAI1	2.51252	2.57092e-22	up-regulation
NM_002417	MKI67	2.51023	6.96367e-18	up-regulation
NM_000057	BLM	2.50554	3.60482e-35	up-regulation
NM_001165931	RRM2	2.50321	4.71945e-19	up-regulation
NM_001020	RPS16	2.50136	2.81023e-52	up-regulation
NM_001017	RPS13	2.49807	9.76707e-49	up-regulation
NM_014038	BZW2	2.49618	5.95884e-68	up-regulation
NM_018248	NEIL3	2.49594	8.79971e-40	up-regulation
NM_018136	ASPM	2.49358	3.81734e-20	up-regulation
NM_002063	GLRA2	2.48929	3.27574e-26	up-regulation
NM_001009	RPS5	2.4885	8.09613e-48	up-regulation
NM_020724	RNF150	2.48576	8.76781e-24	up-regulation
NM_001127487	FLNC	2.48536	2.16919e-17	up-regulation
NM_153442	GPR26	2.48365	3.20028e-27	up-regulation
NM_001018138	NME2	2.479	4.80012e-51	up-regulation
NM_033022	RPS24	2.4755	6.08659e-52	up-regulation
NM_000884	IMPDH2	2.47091	4.45497e-62	up-regulation
NM_000979	RPL18	2.47087	8.26509e-55	up-regulation
NM_001008393	C4orf46	2.47054	7.04708e-64	up-regulation
NM_005483	CHAF1A	2.46707	4.71855e-37	up-regulation
NM_001809	CENPA	2.46242	6.30854e-30	up-regulation
NM_058170	OLFM3	2.46188	6.66177e-10	up-regulation
NM_000994	RPL32	2.46094	3.87812e-47	up-regulation
NM_018352	TMA16	2.46022	5.92549e-78	up-regulation
NM_014501	UBE2S	2.45806	1.24824e-37	up-regulation
NM_002615	SERPINF1	2.45546	3.57172e-20	up-regulation
NM_031942	CDCA7	2.45329	5.60978e-29	up-regulation
NM_032117	MND1	2.45175	1.62102e-55	up-regulation
NM_174976	ZDHHC22	2.44929	1.70431e-21	up-regulation
NM_004217	AURKB	2.44693	9.91104e-22	up-regulation
NM_003973	RPL14	2.44518	5.08456e-59	up-regulation
NM_001163150	ETV1	2.44001	1.72541e-14	up-regulation
NM_002105	H2AFX	2.43979	3.05279e-39	up-regulation
NM_001813	CENPE	2.43657	5.07276e-26	up-regulation
NM_017955	CDCA4	2.43279	6.52513e-47	up-regulation
NM_001012321	RPSA	2.43009	1.56379e-51	up-regulation
NM_004248	PRLHR	2.42718	7.45593e-15	up-regulation
NM_003645	SLC27A2	2.42359	4.51884e-30	up-regulation
NM_006098	GNB2L1	2.42259	2.92243e-56	up-regulation
NM_018410	HJURP	2.42223	1.07679e-23	up-regulation
NM_173084	TRIM59	2.42084	9.72938e-33	up-regulation
NM_014783	ARHGAP11A	2.41711	5.79731e-26	up-regulation
NM_000620	NOS1	2.41632	1.31269e-13	up-regulation
NM_006505	PVR	2.41499	2.44047e-26	up-regulation
NM_002346	LY6E	2.41166	4.68375e-19	up-regulation
NM_145061	SKA3	2.4112	2.78264e-27	up-regulation
NM_015082	FSTL4	2.40958	1.79211e-25	up-regulation
NM_198596	SULF2	2.3932	4.27093e-31	up-regulation
NM_025049	PIF1	2.39252	1.78809e-37	up-regulation
NM_000523	HOXD13	2.38728	1.98699e-18	up-regulation
NM_178570	RTN4RL2	2.38621	5.44664e-29	up-regulation
NM_016095	GINS2	2.38557	2.1316e-24	up-regulation
NM_053275	RPLP0	2.38009	7.33191e-50	up-regulation
NM_014736	KIAA0101	2.37869	7.5105e-30	up-regulation
NM_001256752	PEX5L	2.37457	2.69871e-20	up-regulation
NM_001028	RPS25	2.37446	1.33235e-44	up-regulation
NM_001130478	LY6H	2.3728	1.10524e-08	up-regulation
NM_174978	C14orf39	2.36997	1.72051e-23	up-regulation
NM_000558	HBA1	2.36793	3.15061e-07	up-regulation
NM_000517	HBA2	2.36683	4.67819e-07	up-regulation
NM_145905	HMGA1	2.36545	3.17579e-54	up-regulation
NM_000972	RPL7A	2.35911	2.32559e-59	up-regulation
NM_181709	FAM101A	2.35892	4.83342e-52	up-regulation
NM_006546	IGF2BP1	2.35869	4.35762e-06	up-regulation
NM_004704	RRP9	2.35723	4.13238e-69	up-regulation
NM_020394	ZNF695	2.35543	4.27707e-50	up-regulation
NM_006397	RNASEH2A	2.35443	3.52132e-37	up-regulation
NM_058164	OLFM2	2.35121	4.31574e-12	up-regulation
NM_002156	HSPD1	2.34828	2.78576e-67	up-regulation
NM_004237	TRIP13	2.348	3.97294e-34	up-regulation
NM_001949	E2F3	2.34284	2.1106e-48	up-regulation
NM_000791	DHFR	2.34257	1.13265e-34	up-regulation
NM_012342	BAMBI	2.34179	1.51313e-31	up-regulation
NM_021129	PPA1	2.34056	4.87849e-67	up-regulation
NM_013448	BAZ1A	2.34036	1.93127e-57	up-regulation
NM_014960	ARSG	2.33934	4.7962e-57	up-regulation
NM_020822	KCNT1	2.33859	1.75982e-10	up-regulation
NM_003875	GMPS	2.33823	1.13265e-67	up-regulation
NM_024572	GALNT14	2.33442	1.14854e-29	up-regulation
NM_007209	RPL35	2.33261	1.35461e-41	up-regulation
NM_178557	NAT8L	2.33139	2.20997e-49	up-regulation
NM_032565	EBPL	2.32585	3.2816e-64	up-regulation
NM_016292	TRAP1	2.32305	1.43417e-97	up-regulation
NM_001071	TYMS	2.31995	5.32744e-23	up-regulation
NM_014750	DLGAP5	2.31233	5.58917e-23	up-regulation
NM_001024921	RPL9	2.31028	8.23034e-50	up-regulation
NM_006907	PYCR1	2.30572	1.03487e-51	up-regulation
NM_001722	POLR3D	2.30377	1.19682e-59	up-regulation
NM_006681	NMU	2.30249	2.90919e-29	up-regulation
NM_080668	CDCA5	2.30178	1.65031e-18	up-regulation
NM_001142618	STRA6	2.2975	2.18947e-13	up-regulation
NM_001641	APEX1	2.29699	4.37062e-72	up-regulation
NM_207411	XKR5	2.29549	7.29719e-37	up-regulation
NM_000978	RPL23	2.29489	2.87576e-52	up-regulation
NM_019013	FAM64A	2.29476	5.71714e-20	up-regulation
NM_022346	NCAPG	2.29052	2.24998e-29	up-regulation
NM_213725	RPLP1	2.28909	2.51132e-50	up-regulation
NM_001130958	FABP6	2.28721	2.36258e-26	up-regulation
NM_001165979	PLCE1	2.28483	6.67137e-18	up-regulation
NM_001789	CDC25A	2.28295	6.72608e-31	up-regulation
NM_152562	CDCA2	2.28047	3.13563e-26	up-regulation
NM_001389	DSCAM	2.27993	3.12917e-11	up-regulation
NM_003223	TFAP4	2.27846	1.12437e-88	up-regulation
NM_016448	DTL	2.27674	1.91241e-19	up-regulation
NM_005654	NR2F1	2.2758	2.40587e-13	up-regulation
NM_021939	FKBP10	2.27156	2.45599e-28	up-regulation
NM_000977	RPL13	2.27137	1.88191e-44	up-regulation
NM_014062	NOB1	2.27089	7.67029e-88	up-regulation
NM_012310	KIF4A	2.27009	6.92546e-25	up-regulation
NM_004523	KIF11	2.26918	3.85225e-21	up-regulation
NM_001100910	FAM72B	2.26496	2.35947e-45	up-regulation
NM_001277115	DNAH11	2.26412	6.3649e-32	up-regulation
NM_001404	EEF1G	2.26036	4.396e-50	up-regulation
NM_001256395	RHBG	2.25918	1.2453e-15	up-regulation
NM_000986	RPL24	2.25735	9.44732e-47	up-regulation
NM_005030	PLK1	2.25597	3.24302e-28	up-regulation
NM_001939	DRP2	2.25425	2.53063e-13	up-regulation
NM_000996	RPL35A	2.2542	1.29279e-46	up-regulation
NM_001636	SLC25A6	2.25295	5.5582e-52	up-regulation
NM_001080505	SHISA3	2.25222	6.88183e-26	up-regulation
NM_012112	TPX2	2.24801	1.20422e-21	up-regulation
NM_001008727	ZNF121	2.24792	7.89371e-42	up-regulation
NM_022479	WBSCR17	2.24689	4.93241e-18	up-regulation
NM_001163508	DCAF4	2.2399	1.85442e-78	up-regulation
NM_003707	RUVBL1	2.2375	2.89707e-55	up-regulation
NM_018057	SLC6A15	2.23651	2.39108e-22	up-regulation
NM_001135812	FAM60A	2.2306	1.7736e-65	up-regulation
NM_014079	KLF15	2.23034	2.7183e-33	up-regulation
NM_001022	RPS19	2.22882	2.04026e-40	up-regulation
NM_005009	NME4	2.22656	4.76386e-51	up-regulation
NM_006406	PRDX4	2.22238	3.96051e-50	up-regulation
NM_018063	HELLS	2.2208	1.13194e-41	up-regulation
NM_005103	FEZ1	2.21631	4.84611e-23	up-regulation
NM_001130689	HMGB2	2.21542	2.07776e-23	up-regulation
NM_000999	RPL38	2.21163	1.02221e-43	up-regulation
NM_022909	CENPH	2.21095	1.99648e-28	up-regulation
NM_002860	ALDH18A1	2.20973	4.34062e-91	up-regulation
NM_182513	SPC24	2.2093	3.88528e-27	up-regulation
NM_013379	DPP7	2.20618	2.46976e-38	up-regulation
NM_002610	PDK1	2.20511	4.18971e-39	up-regulation
NM_181842	ZBTB12	2.20479	5.40747e-51	up-regulation
NM_004219	PTTG1	2.20377	1.03141e-22	up-regulation
NM_000911	OPRD1	2.20048	1.05137e-40	up-regulation
NM_080911	UNG	2.19667	7.72203e-54	up-regulation
NM_001008949	ITPRIPL1	2.19415	6.46651e-48	up-regulation
NM_177542	SNRPD2	2.18979	2.36632e-48	up-regulation
NM_002236	KCNF1	2.18906	1.35036e-28	up-regulation
NM_001004	RPLP2	2.18839	6.26001e-37	up-regulation
NM_001123168	FAM72A	2.18773	7.09756e-43	up-regulation
NM_001032	RPS29	2.18331	3.90095e-42	up-regulation
NM_001010	RPS6	2.18268	4.38977e-42	up-regulation
NM_001099293	KIF4B	2.18163	2.27274e-22	up-regulation
NM_022551	RPS18	2.18114	9.83411e-44	up-regulation
NM_001166356	SHMT2	2.1785	2.41286e-24	up-regulation
NM_020158	EXOSC5	2.17631	9.57927e-53	up-regulation
NM_005596	NFIB	2.17578	3.59901e-31	up-regulation
NM_004095	EIF4EBP1	2.17465	6.53723e-42	up-regulation
NM_003213	TEAD4	2.17427	2.13348e-49	up-regulation
NM_024629	CENPU	2.1741	9.72479e-28	up-regulation
NM_033445	HIST3H2A	2.17384	8.82094e-38	up-regulation
NM_014264	PLK4	2.17062	1.45654e-29	up-regulation
NM_015341	NCAPH	2.16901	7.04039e-19	up-regulation
NM_004794	RAB33A	2.16582	1.91301e-53	up-regulation
NM_207418	FAM72D	2.16397	3.06345e-40	up-regulation
NM_001252668	GULP1	2.16362	1.12431e-14	up-regulation
NM_000971	RPL7	2.16122	1.54778e-48	up-regulation
NM_004044	ATIC	2.15734	8.59328e-69	up-regulation
NM_002703	PPAT	2.15637	1.73787e-68	up-regulation
NM_001146339	VSTM2B	2.15418	2.11277e-23	up-regulation
NM_001008539	SLC7A2	2.15167	9.60406e-17	up-regulation
NM_000990	RPL27A	2.15056	5.08239e-42	up-regulation
NM_000968	RPL4	2.15014	9.25057e-44	up-regulation
NM_014344	FJX1	2.14552	4.1207e-36	up-regulation
NM_001256577	RPL10	2.14513	1.94495e-53	up-regulation
NM_001199251	SGOL1	2.14423	1.0362e-27	up-regulation
NM_173535	CLEC4F	2.14316	1.95368e-20	up-regulation
NM_007327	GRIN1	2.14208	5.47756e-08	up-regulation
NM_001243089	FOXM1	2.14176	2.13979e-17	up-regulation
NM_001293	CLNS1A	2.1416	1.28404e-62	up-regulation
NM_031217	KIF18A	2.13892	1.67878e-21	up-regulation
NM_015444	TMEM158	2.13882	8.34019e-35	up-regulation
NM_032331	ECE2	2.13706	4.15478e-66	up-regulation
NM_000997	RPL37	2.13465	7.69458e-49	up-regulation
NM_198433	AURKA	2.13457	8.29178e-27	up-regulation
NM_178836	PLD6	2.13375	5.31155e-49	up-regulation
NM_138689	PPP1R14B	2.1328	1.93175e-31	up-regulation
NM_000976	RPL12	2.13231	4.89729e-45	up-regulation
NM_021992	TMSB15A	2.1323	1.61843e-22	up-regulation
NM_018944	MIS18A	2.13167	2.5735e-58	up-regulation
NM_004336	BUB1	2.13024	8.09637e-21	up-regulation
NM_033625	RPL34	2.12829	4.81201e-44	up-regulation
NM_001152	SLC25A5	2.12532	8.41195e-44	up-regulation
NM_130898	CREB3L4	2.12376	3.88767e-65	up-regulation
NM_145018	DDIAS	2.12187	2.2695e-31	up-regulation
NM_018354	TMEM74B	2.12132	1.01137e-22	up-regulation
NM_020794	LRRC7	2.12079	9.93835e-15	up-regulation
NM_018492	PBK	2.11891	1.07915e-15	up-regulation
NM_032313	NOA1	2.11662	1.24496e-87	up-regulation
NM_012159	FBXL21	2.11533	6.93023e-30	up-regulation
NM_017420	SIX4	2.11465	2.47348e-55	up-regulation
NM_021067	GINS1	2.11394	1.1283e-34	up-regulation
NM_024094	DSCC1	2.11078	9.39241e-31	up-regulation
NM_021029	RPL36A	2.11069	2.09218e-55	up-regulation
NM_001005922	KRTAP5-1	2.10978	4.76985e-32	up-regulation
NM_000993	RPL31	2.10675	9.01724e-39	up-regulation
NM_052963	TOP1MT	2.10586	4.92172e-33	up-regulation
NM_001023	RPS20	2.10489	2.88152e-44	up-regulation
NM_001204526	SSR4	2.1032	6.70983e-47	up-regulation
NM_001135239	LDHA	2.10225	4.42103e-28	up-regulation
NM_001237	CCNA2	2.10139	6.923e-24	up-regulation
NM_001500	GMDS	2.10111	1.41148e-29	up-regulation
NM_001013	RPS9	2.10031	5.76003e-44	up-regulation
NM_001127698	SPINK5	2.09815	6.61999e-15	up-regulation
NM_018286	TMEM100	2.09771	5.2814e-18	up-regulation
NM_006648	WNK2	2.09608	2.48226e-13	up-regulation
NM_054012	ASS1	2.09459	1.59433e-18	up-regulation
NM_005915	MCM6	2.09287	2.3231e-30	up-regulation
NM_015140	TTLL12	2.09143	1.21724e-60	up-regulation
NM_015659	RSL1D1	2.09066	1.07702e-76	up-regulation
NM_213649	SFXN4	2.089	3.24892e-58	up-regulation
NM_001145443	PFKFB3	2.08863	3.46913e-19	up-regulation
NM_152540	SCFD2	2.08422	7.93679e-77	up-regulation
NM_144991	TSPEAR	2.08409	3.5959e-23	up-regulation
NM_004111	FEN1	2.08273	6.46506e-23	up-regulation
NM_017521	FEV	2.08264	5.67909e-07	up-regulation
NM_014883	FAM13A	2.0796	1.0931e-33	up-regulation
NM_138555	KIF23	2.07811	8.10242e-20	up-regulation
NM_007331	WHSC1	2.07763	1.8198e-35	up-regulation
NM_152308	RMI2	2.0773	7.91938e-19	up-regulation
NM_016050	MRPL11	2.07694	1.00539e-43	up-regulation
NM_001363	DKC1	2.07619	2.47717e-74	up-regulation
NM_005497	GJC1	2.07544	7.33547e-28	up-regulation
NM_001145374	ALKBH2	2.0747	5.73554e-61	up-regulation
NM_000998	RPL37A	2.07466	7.40006e-40	up-regulation
NM_003200	TCF3	2.07427	5.62668e-54	up-regulation
NM_007104	RPL10A	2.07416	1.13781e-46	up-regulation
NM_003384	VRK1	2.07025	7.23381e-36	up-regulation
NM_017669	ERCC6L	2.07001	1.57663e-30	up-regulation
NM_001145205	SHISA9	2.06597	2.79432e-08	up-regulation
NM_002155	HSPA6	2.06573	3.49185e-08	up-regulation
NM_018098	ECT2	2.06533	2.04234e-23	up-regulation
NM_001193424	SUV39H2	2.06517	2.09998e-50	up-regulation
NM_145862	CHEK2	2.06507	2.08683e-47	up-regulation
NM_005063	SCD	2.06498	3.75398e-21	up-regulation
NM_001142934	CHAT	2.06382	1.57129e-17	up-regulation
NM_003836	DLK1	2.06374	0.00264034	up-regulation
NM_014298	QPRT	2.06175	3.0506e-21	up-regulation
NM_006891	CRYGD	2.06042	2.79396e-62	up-regulation
NM_016426	GTSE1	2.05986	6.3165e-16	up-regulation
NM_001010861	LPPR5	2.0596	2.98961e-10	up-regulation
NM_001079675	ETV4	2.05752	3.25888e-18	up-regulation
NM_006180	NTRK2	2.05685	1.78195e-19	up-regulation
NM_016647	THEM6	2.0565	4.57396e-46	up-regulation
NM_001025071	RPS14	2.05428	9.7401e-43	up-regulation
NM_005192	CDKN3	2.05414	1.21409e-22	up-regulation
NM_018407	LAPTM4B	2.05399	5.29767e-53	up-regulation
NM_003095	SNRPF	2.05271	9.32044e-56	up-regulation
NM_005902	SMAD3	2.05099	4.9458e-18	up-regulation
NM_001080443	KIF18B	2.05072	3.69972e-14	up-regulation
NM_001137608	ZNF732	2.05072	1.48617e-53	up-regulation
NM_021104	RPL41	2.04711	7.44038e-42	up-regulation
NM_178834	LAYN	2.04634	1.28607e-20	up-regulation
NR_024539	POPDC3	2.04561	2.52589e-17	up-regulation
NM_004385	VCAN	2.0441	3.09311e-12	up-regulation
NM_001014	RPS10	2.04344	1.52793e-40	up-regulation
NM_001130721	ELOVL6	2.04283	1.55892e-39	up-regulation
NM_002875	RAD51	2.04065	5.65658e-23	up-regulation
NM_001130037	ELMOD1	2.03958	9.86326e-28	up-regulation
NM_133638	ADAMTS19	2.03758	1.32252e-24	up-regulation
NM_032795	RPUSD4	2.0329	1.01766e-60	up-regulation
NM_133646	ZAK	2.03109	2.85584e-29	up-regulation
NM_006993	NPM3	2.03	1.12549e-46	up-regulation
NR_028476	RBMX	2.02902	2.3966e-79	up-regulation
NM_001093772	KIT	2.02831	3.57942e-11	up-regulation
NM_152996	ST6GALNAC3	2.02482	7.76608e-22	up-regulation
NM_003094	SNRPE	2.0246	1.45329e-45	up-regulation
NM_001568	EIF3E	2.02375	8.02457e-45	up-regulation
NM_198124	CSMD3	2.01982	6.68664e-37	up-regulation
NM_024053	CENPM	2.01969	8.35515e-27	up-regulation
NM_024658	IPO4	2.01752	4.18979e-40	up-regulation
NM_022767	AEN	2.01662	4.47126e-27	up-regulation
NM_080829	FAM65C	2.01514	2.83794e-17	up-regulation
NM_003258	TK1	2.01436	3.39318e-13	up-regulation
NM_000969	RPL5	2.01202	1.69847e-40	up-regulation
NM_147175	HS6ST2	2.00971	5.09553e-08	up-regulation
NM_015972	POLR1D	2.00891	1.88843e-42	up-regulation
NM_138342	GLB1L2	2.00506	5.96165e-28	up-regulation
NM_003108	SOX11	2.0034	2.77009e-25	up-regulation
NM_016535	ZNF581	2.00159	1.00653e-60	up-regulation
NM_001204818	ZNF587B	2.00108	8.19683e-48	up-regulation
NM_139056	ADAMTS16	2.0006	9.30508e-18	up-regulation
NM_005804	DDX39A	2.00054	5.52715e-44	up-regulation
NM_182597	LSMEM1	0.499912	4.07842e-35	down-regulation
NM_001122842	NCOA7	0.499909	3.95781e-24	down-regulation
NM_001144070	ABCC3	0.499715	9.55879e-24	down-regulation
NR_033183	MIB2	0.499632	3.42629e-59	down-regulation
NM_000459	TEK	0.499563	2.97031e-17	down-regulation
NM_001172502	SLC6A2	0.499415	6.01852e-12	down-regulation
NM_004910	PITPNM1	0.499178	2.61062e-29	down-regulation
NM_001172128	IL16	0.498968	1.22422e-14	down-regulation
NM_024817	THSD4	0.498505	6.45918e-15	down-regulation
NM_001135241	AKR1C2	0.49847	6.2047e-19	down-regulation
NM_016518	PIPOX	0.49844	6.54065e-27	down-regulation
NM_014962	BTBD3	0.498205	3.52954e-18	down-regulation
NM_019027	RBM47	0.49809	2.45888e-21	down-regulation
NM_005669	REEP5	0.49805	5.98488e-52	down-regulation
NM_017765	PQLC2	0.497956	3.54524e-91	down-regulation
NM_001079670	CAB39L	0.497749	2.18876e-32	down-regulation
NR_027834	APOL3	0.497723	4.88749e-16	down-regulation
NM_001177466	MAMLD1	0.49768	7.77395e-21	down-regulation
NM_030773	TUBB1	0.497664	2.71575e-34	down-regulation
NM_015232	IQSEC3	0.497304	3.75548e-20	down-regulation
NM_000395	CSF2RB	0.497296	5.07773e-14	down-regulation
NM_005233	EPHA3	0.497293	2.26977e-11	down-regulation
NM_006244	PPP2R5B	0.49725	4.47259e-53	down-regulation
NM_198853	TRIM74	0.497226	3.00305e-36	down-regulation
NM_004482	GALNT3	0.497219	2.29222e-24	down-regulation
NM_012294	RAPGEF5	0.497213	3.40283e-22	down-regulation
NR_027149	ZFR2	0.497048	1.52194e-17	down-regulation
NM_198182	GRHL1	0.496697	5.93229e-32	down-regulation
NM_005779	LHFPL2	0.496658	3.39769e-25	down-regulation
NM_001561	TNFRSF9	0.496459	3.91587e-19	down-regulation
NM_080284	ABCA6	0.496438	2.56684e-17	down-regulation
NM_024898	DENND1C	0.496142	1.83744e-13	down-regulation
NM_001080397	SLC45A1	0.495467	2.49313e-30	down-regulation
NM_004047	ATP6V0B	0.495397	4.24064e-51	down-regulation
NM_018460	ARHGAP15	0.495262	1.13374e-19	down-regulation
NM_032270	LRRC8C	0.49515	2.49615e-24	down-regulation
NM_006226	PLCL1	0.495094	4.20638e-30	down-regulation
NM_001645	APOC1	0.494922	8.62243e-14	down-regulation
NM_021736	CLCN6	0.494813	9.31208e-55	down-regulation
NM_198924	TRIM73	0.494701	2.51096e-36	down-regulation
NM_024553	CCDC132	0.494583	3.62346e-54	down-regulation
NM_030779	KCNH6	0.494314	2.8287e-22	down-regulation
NM_003569	STX7	0.494235	2.40374e-34	down-regulation
NM_001204517	KIFAP3	0.49418	4.63158e-51	down-regulation
NM_001032280	TFAP2A	0.49384	1.55979e-15	down-regulation
NM_001174168	SYK	0.493795	1.17664e-17	down-regulation
NM_013964	NRG1	0.493794	1.4838e-38	down-regulation
NM_144642	SYNPR	0.493769	6.45509e-15	down-regulation
NM_001185097	INS	0.493483	5.21827e-23	down-regulation
NM_016505	ZCCHC17	0.493062	4.30308e-79	down-regulation
NM_001677	ATP1B1	0.492863	2.84248e-27	down-regulation
NM_033467	MMEL1	0.492824	7.59665e-48	down-regulation
NM_001003665	C1orf95	0.49276	1.04842e-12	down-regulation
NM_194248	OTOF	0.492517	1.02342e-10	down-regulation
NM_000927	ABCB1	0.492128	9.52506e-09	down-regulation
NM_002371	MAL	0.49212	1.83496e-18	down-regulation
NM_000422	KRT17	0.492008	1.10413e-16	down-regulation
NM_015204	THSD7A	0.492004	8.54015e-17	down-regulation
NM_020879	CCDC146	0.491907	1.25721e-43	down-regulation
NM_002074	GNB1	0.49182	8.766e-70	down-regulation
NM_001127660	MFN2	0.491745	1.43417e-97	down-regulation
NM_181359	IL6R	0.491433	2.13553e-16	down-regulation
NM_001146726	TIMD4	0.491331	8.76109e-17	down-regulation
NM_153033	KCTD7	0.490961	1.40812e-58	down-regulation
NM_025228	TRAF3IP3	0.490897	8.59618e-14	down-regulation
NM_004364	CEBPA	0.490595	2.54443e-20	down-regulation
NM_176894	P2RY13	0.490174	2.46267e-22	down-regulation
NM_001098478	HLA-F	0.490083	1.01836e-16	down-regulation
NM_001163446	CPA4	0.489854	2.8222e-28	down-regulation
NM_016203	PRKAG2	0.489846	3.81451e-44	down-regulation
NM_001103	ACTN2	0.489814	2.59578e-09	down-regulation
NM_005386	NNAT	0.489811	1.40792e-14	down-regulation
NM_001243565	DHDDS	0.489589	3.49777e-96	down-regulation
NM_016442	ERAP1	0.489346	2.86762e-41	down-regulation
NR_033385	KLHDC9	0.489267	3.43512e-44	down-regulation
NM_004288	CYTIP	0.489179	2.40927e-13	down-regulation
NM_002677	PMP2	0.489101	3.61583e-11	down-regulation
NM_001040152	PEG10	0.488909	9.29831e-20	down-regulation
NM_001105207	LAMA4	0.488513	1.10287e-17	down-regulation
NM_019105	TNXB	0.488275	3.29145e-08	down-regulation
NM_020755	SERINC1	0.488232	1.82068e-46	down-regulation
NM_022468	MMP25	0.48812	4.95782e-24	down-regulation
NM_019073	SPATA6	0.488046	4.49879e-39	down-regulation
NM_000530	MPZ	0.487889	9.88928e-13	down-regulation
NM_007117	TRH	0.487825	8.59618e-14	down-regulation
NM_001077195	ZNF436	0.487821	1.52668e-68	down-regulation
NM_000018	ACADVL	0.487769	3.3988e-55	down-regulation
NM_002114	HIVEP1	0.487658	2.80882e-39	down-regulation
NM_001122630	CDKN1C	0.487588	5.08728e-17	down-regulation
NM_022152	TMBIM1	0.487359	1.48341e-22	down-regulation
NM_014689	DOCK10	0.48724	1.00309e-20	down-regulation
NM_005565	LCP2	0.487194	1.26432e-18	down-regulation
NM_080792	SIRPA	0.486845	1.20136e-32	down-regulation
NM_138371	PCED1B	0.486692	1.20079e-20	down-regulation
NM_001145636	C1orf228	0.486361	1.01076e-32	down-regulation
NM_021805	SIGIRR	0.486312	1.40526e-24	down-regulation
NM_024848	MORN1	0.486174	6.66509e-50	down-regulation
NM_014705	DOCK4	0.486041	3.51522e-35	down-regulation
NM_000777	CYP3A5	0.485976	1.09158e-12	down-regulation
NM_002198	IRF1	0.485949	3.4649e-21	down-regulation
NM_020971	SPTBN4	0.485948	6.71322e-29	down-regulation
NM_000560	CD53	0.485885	2.23843e-15	down-regulation
NM_001242939	FAM47E-STBD1	0.485582	3.4382e-25	down-regulation
NM_002395	ME1	0.485258	1.32271e-30	down-regulation
NM_006942	SOX15	0.485101	2.41912e-29	down-regulation
NM_014759	PHYHIP	0.48463	3.82993e-19	down-regulation
NM_006668	CYP46A1	0.484553	2.59805e-32	down-regulation
NM_003684	MKNK1	0.484533	2.8338e-59	down-regulation
NM_182915	STEAP3	0.484322	1.321e-17	down-regulation
NM_003235	TG	0.484214	1.86082e-11	down-regulation
NM_014690	FAM131B	0.48383	3.14322e-45	down-regulation
NM_005428	VAV1	0.483783	1.32199e-18	down-regulation
NM_198315	VWA5A	0.483611	7.50968e-20	down-regulation
NM_020524	PBXIP1	0.483441	8.42656e-26	down-regulation
NM_004781	VAMP3	0.483403	1.29736e-74	down-regulation
NM_007124	UTRN	0.483164	3.58714e-34	down-regulation
NM_001184879	CD84	0.482561	5.59006e-17	down-regulation
NM_019066	MAGEL2	0.482401	1.3373e-10	down-regulation
NM_005923	MAP3K5	0.482233	5.13724e-20	down-regulation
NM_001256427	PDLIM5	0.482055	3.95272e-12	down-regulation
NM_014365	HSPB8	0.48205	1.52525e-15	down-regulation
NM_001142505	ABCG4	0.481899	8.7703e-31	down-regulation
NM_002640	SERPINB8	0.48188	4.46095e-52	down-regulation
NM_020185	DUSP22	0.481832	1.66879e-49	down-regulation
NM_030937	CCNL2	0.48164	1.83529e-44	down-regulation
NM_017594	DIRAS2	0.481583	1.46308e-15	down-regulation
NM_001244897	PTBP3	0.481541	8.57491e-74	down-regulation
NM_024503	HIVEP3	0.48125	9.02119e-32	down-regulation
NM_022370	ROBO3	0.481231	1.86073e-19	down-regulation
NM_021181	SLAMF7	0.48106	2.66671e-13	down-regulation
NM_001001555	GRB10	0.480791	1.44023e-31	down-regulation
NM_001110199	SRRM3	0.480642	1.23977e-37	down-regulation
NM_001819	CHGB	0.480607	5.06937e-13	down-regulation
NM_001134406	RUNDC3B	0.480417	1.07158e-31	down-regulation
NM_018584	CAMK2N1	0.480341	3.40618e-19	down-regulation
NM_001197294	DPYSL3	0.480291	5.47841e-35	down-regulation
NM_001129993	KIAA1841	0.480287	7.0506e-53	down-regulation
NM_001146265	GPR85	0.480214	2.3815e-35	down-regulation
NM_133468	BMPER	0.480168	2.02138e-19	down-regulation
NM_020130	C8orf4	0.480062	1.0526e-15	down-regulation
NM_004840	ARHGEF6	0.47988	8.42273e-21	down-regulation
NM_152888	COL22A1	0.479688	1.40806e-13	down-regulation
NM_001040031	CD37	0.479286	2.75203e-12	down-regulation
NM_006495	EVI2B	0.479192	2.29331e-17	down-regulation
NR_028038	GATS	0.479101	1.14023e-42	down-regulation
NM_001190918	THRA	0.478681	1.18632e-42	down-regulation
NM_001142345	CMKLR1	0.478565	2.36963e-18	down-regulation
NM_024895	PDZD7	0.478229	9.22017e-23	down-regulation
NM_001184976	NCKAP1L	0.478122	2.3667e-18	down-regulation
NM_080283	ABCA9	0.477995	4.65592e-13	down-regulation
NM_001127179	MYO7A	0.477737	2.87536e-30	down-regulation
NM_032415	CARD11	0.47763	2.35061e-16	down-regulation
NM_016524	SYT17	0.477608	6.05472e-24	down-regulation
NM_001128164	ATXN1	0.477576	6.73696e-45	down-regulation
NM_024874	KIAA0319L	0.477395	7.50269e-87	down-regulation
NM_173505	ANKRD29	0.477042	2.48492e-20	down-regulation
NM_015621	CCDC69	0.476715	1.38483e-15	down-regulation
NM_001080477	TENM3	0.476712	2.53146e-15	down-regulation
NM_001159969	EPS15	0.476668	8.24399e-44	down-regulation
NM_016831	PER3	0.476442	2.46369e-36	down-regulation
NM_001784	CD97	0.476439	3.47921e-20	down-regulation
NM_032091	PCDHGA11	0.476384	2.81876e-11	down-regulation
NM_145637	APOL2	0.476316	1.50334e-24	down-regulation
NM_002839	PTPRD	0.47618	3.25521e-18	down-regulation
NM_138964	PROKR1	0.476101	3.19866e-23	down-regulation
NM_018990	SASH3	0.475778	6.92807e-16	down-regulation
NM_020883	ZSWIM5	0.475691	2.25395e-46	down-regulation
NM_173641	EPHA10	0.475442	3.19148e-52	down-regulation
NM_003407	ZFP36	0.475314	1.64301e-08	down-regulation
NM_001244583	TFEC	0.474906	4.2397e-23	down-regulation
NM_025106	SPSB1	0.474885	8.27348e-29	down-regulation
NM_003385	VSNL1	0.474851	1.62566e-05	down-regulation
NM_079421	CDKN2D	0.474811	9.62085e-43	down-regulation
NM_134261	RORA	0.474484	3.20631e-35	down-regulation
NM_001256810	GRM4	0.47441	3.04171e-18	down-regulation
NM_022900	CASD1	0.474399	3.24892e-58	down-regulation
NM_153206	AMICA1	0.474383	2.60924e-17	down-regulation
NM_001012761	RGMB	0.474361	1.17488e-30	down-regulation
NM_181720	ARHGAP30	0.474333	6.94496e-17	down-regulation
NM_000246	CIITA	0.474272	2.26799e-13	down-regulation
NM_001885	CRYAB	0.474072	6.4387e-12	down-regulation
NM_000092	COL4A4	0.473706	7.27189e-19	down-regulation
NM_001136530	SERPINE2	0.473568	5.72179e-17	down-regulation
NM_007168	ABCA8	0.472835	3.03316e-09	down-regulation
NM_001098798	TOX2	0.47281	4.97675e-19	down-regulation
NM_000681	ADRA2A	0.472717	2.88734e-13	down-regulation
NM_052867	NALCN	0.47261	1.2508e-17	down-regulation
NM_014313	TMEM50A	0.47241	1.86527e-87	down-regulation
NM_001032394	GPR126	0.472239	3.5442e-18	down-regulation
NM_001335	CTSW	0.472074	4.12194e-22	down-regulation
NM_012081	ELL2	0.472068	1.36503e-18	down-regulation
NM_001220	CAMK2B	0.471789	1.00397e-15	down-regulation
NM_020814	MARCH4	0.471224	4.16206e-37	down-regulation
NM_024686	TTLL7	0.470432	2.22459e-30	down-regulation
NM_001164716	PYGM	0.470084	6.19248e-27	down-regulation
NM_172208	TAPBP	0.469988	7.57979e-32	down-regulation
NM_145236	B3GNT7	0.469845	8.89877e-18	down-regulation
NM_006344	CLEC10A	0.469373	1.14628e-19	down-regulation
NM_002744	PRKCZ	0.469131	2.48975e-46	down-regulation
NM_018945	PDE7B	0.469055	1.17378e-20	down-regulation
NM_000878	IL2RB	0.468912	1.17266e-15	down-regulation
NM_001242581	RIN2	0.468738	9.32906e-43	down-regulation
NM_001012514	ITM2C	0.468697	5.49057e-33	down-regulation
NM_032206	NLRC5	0.468295	1.67963e-15	down-regulation
NM_001128595	TC2N	0.468205	3.94413e-18	down-regulation
NM_020458	TTC7A	0.468076	5.39281e-60	down-regulation
NM_017770	ELOVL2	0.467797	9.13542e-20	down-regulation
NM_001113347	ECE1	0.467637	1.50884e-47	down-regulation
NM_004951	GPR183	0.467523	4.23618e-15	down-regulation
NM_001122636	GALNT9	0.467327	2.86368e-17	down-regulation
NM_003012	SFRP1	0.46718	9.66254e-13	down-regulation
NM_006137	CD7	0.46658	3.09591e-14	down-regulation
NM_130848	C5orf20	0.466384	4.56494e-24	down-regulation
NM_004210	NEURL1	0.466294	2.37307e-39	down-regulation
NM_152793	MTURN	0.465808	6.28056e-48	down-regulation
NM_001199417	ARHGAP23	0.465749	2.5042e-36	down-regulation
NM_052898	XKR4	0.46572	2.29164e-39	down-regulation
NM_018207	TRIM62	0.465666	1.095e-58	down-regulation
NM_001256508	TBC1D10C	0.465276	1.06138e-14	down-regulation
NM_001199214	STMN2	0.465271	2.33491e-36	down-regulation
NM_006210	PEG3	0.465223	1.78898e-12	down-regulation
NM_001781	CD69	0.465136	7.25278e-17	down-regulation
NM_001145099	SLC2A6	0.464985	3.75362e-40	down-regulation
NM_001128928	INPP1	0.464893	1.37873e-56	down-regulation
NM_000110	DPYD	0.464887	2.02652e-34	down-regulation
NM_001560	IL13RA1	0.464886	1.66184e-28	down-regulation
NM_213569	NEBL	0.464737	5.27192e-15	down-regulation
NM_001137601	ZBTB42	0.464562	2.09507e-32	down-regulation
NM_000345	SNCA	0.464444	1.41074e-17	down-regulation
NM_016946	F11R	0.464285	4.67239e-20	down-regulation
NM_213596	FOXN4	0.464228	5.54083e-12	down-regulation
NM_015297	KIAA1045	0.464021	1.71452e-10	down-regulation
NM_022904	RASAL3	0.463971	1.86714e-16	down-regulation
NM_001001794	DENND6B	0.463928	4.93641e-38	down-regulation
NM_001145304	KIAA1683	0.463898	1.12836e-14	down-regulation
NM_001039374	CCDC183	0.463822	4.26444e-35	down-regulation
NM_130843	PTPRN2	0.463681	1.23297e-48	down-regulation
NM_000638	VTN	0.463606	1.85366e-13	down-regulation
NM_001002812	PDE4DIP	0.463432	1.10302e-30	down-regulation
NM_001252204	C4A	0.463368	1.25561e-15	down-regulation
NM_020125	SLAMF8	0.463145	4.22265e-32	down-regulation
NM_002589	PCDH7	0.46309	1.67164e-17	down-regulation
NM_001199739	CTSS	0.462968	4.91147e-18	down-regulation
NM_003923	FOXH1	0.462252	1.07343e-34	down-regulation
NM_001002029	C4B	0.46151	1.06581e-15	down-regulation
NM_001063	TF	0.461363	1.42268e-15	down-regulation
NM_001098517	CADM1	0.46134	1.3249e-27	down-regulation
NM_001242823	C4B_2	0.46082	9.68312e-16	down-regulation
NR_036634	TGFBR3	0.460545	1.195e-19	down-regulation
NM_001025088	CELF4	0.460395	5.80985e-34	down-regulation
NM_001014839	NCDN	0.460338	1.36405e-48	down-regulation
NM_014624	S100A6	0.459868	3.34745e-21	down-regulation
NM_207519	ZAP70	0.459797	6.57157e-15	down-regulation
NM_001172772	IL34	0.459747	1.24028e-30	down-regulation
NM_001025077	CELF2	0.459529	1.15497e-27	down-regulation
NM_000599	IGFBP5	0.459418	3.75409e-12	down-regulation
NM_018841	GNG12	0.459388	1.62551e-22	down-regulation
NM_017688	BSPRY	0.459331	1.93468e-28	down-regulation
NM_005461	MAFB	0.45927	1.63139e-31	down-regulation
NM_001012633	IL32	0.459175	1.24755e-20	down-regulation
NM_002751	MAPK11	0.459055	1.79431e-46	down-regulation
NM_000409	GUCA1A	0.458974	8.63552e-22	down-regulation
NM_022140	EPB41L4A	0.458762	1.4675e-39	down-regulation
NM_016270	KLF2	0.458683	1.31606e-13	down-regulation
NR_036638	FAM213B	0.458673	5.07692e-62	down-regulation
NM_001114380	ITGAL	0.45866	7.87797e-16	down-regulation
NM_003242	TGFBR2	0.458592	3.68904e-17	down-regulation
NM_024901	DENND2D	0.458423	7.45207e-16	down-regulation
NM_000747	CHRNB1	0.458399	3.28076e-55	down-regulation
NM_020248	CTNNBIP1	0.457793	1.11184e-79	down-regulation
NM_001099782	GGT5	0.457724	1.07336e-15	down-regulation
NM_004090	DUSP3	0.457697	5.3664e-56	down-regulation
NM_001135219	PIP5KL1	0.457507	2.62459e-54	down-regulation
NM_018487	TMEM176A	0.457475	6.77523e-15	down-regulation
NM_006011	ST8SIA2	0.457332	1.10582e-19	down-regulation
NM_001134451	TMEM130	0.457198	3.53434e-29	down-regulation
NM_014211	GABRP	0.456587	1.00474e-09	down-regulation
NM_002587	PCDH1	0.456094	4.90822e-35	down-regulation
NM_020163	SEMA3G	0.455863	2.86945e-18	down-regulation
NM_014353	RAB26	0.45575	1.02829e-30	down-regulation
NM_004155	SERPINB9	0.455066	5.91424e-21	down-regulation
NM_001033551	TOM1L2	0.454985	8.87743e-47	down-regulation
NM_007110	TEP1	0.45494	1.34879e-31	down-regulation
NM_002304	LFNG	0.454839	1.18111e-24	down-regulation
NM_031410	PCDHA1	0.454697	1.44131e-23	down-regulation
NM_001164732	REEP1	0.454677	5.07664e-28	down-regulation
NM_006897	HOXC9	0.454668	3.47331e-11	down-regulation
NR_040072	NDRG4	0.454408	4.13806e-54	down-regulation
NM_030885	MAP4	0.454378	6.0213e-29	down-regulation
NM_016841	MAPT	0.453755	4.9842e-45	down-regulation
NM_021096	CACNA1I	0.453489	4.2602e-12	down-regulation
NM_000197	HSD17B3	0.453333	6.42856e-31	down-regulation
NM_001288724	NFKB2	0.453269	2.13755e-23	down-regulation
NM_001128165	FBLN7	0.453142	3.4608e-26	down-regulation
NM_001312	CRIP2	0.452761	6.48e-44	down-regulation
NM_001099755	SYBU	0.452681	1.54749e-24	down-regulation
NM_020379	MAN1C1	0.452578	5.02493e-24	down-regulation
NM_032412	CYSTM1	0.452468	3.14022e-37	down-regulation
NM_001256030	CD48	0.452373	2.60258e-18	down-regulation
NM_001166348	SLC26A11	0.452321	1.24865e-50	down-regulation
NM_201380	PLEC	0.452267	2.45528e-36	down-regulation
NM_005711	EDIL3	0.451951	1.10606e-09	down-regulation
NM_001128209	SGCD	0.451759	2.27713e-23	down-regulation
NM_153341	RNF19B	0.451564	1.26443e-83	down-regulation
NM_005211	CSF1R	0.451438	5.2615e-17	down-regulation
NM_032432	ABLIM2	0.451236	6.35605e-40	down-regulation
NM_001198531	TCF7L2	0.451092	2.08313e-23	down-regulation
NM_170693	SGK2	0.450781	3.01044e-43	down-regulation
NM_001199989	RASD1	0.450703	2.01851e-19	down-regulation
NM_182664	RASSF5	0.450596	3.51205e-17	down-regulation
NM_001080378	PACRG	0.450405	3.3005e-22	down-regulation
NM_032041	NCALD	0.450329	2.60967e-28	down-regulation
NM_002428	MMP15	0.450322	2.04129e-39	down-regulation
NM_005335	HCLS1	0.449654	2.08039e-20	down-regulation
NM_001540	HSPB1	0.449646	4.01275e-27	down-regulation
NM_052998	AZIN2	0.449337	8.15805e-52	down-regulation
NM_201348	PRELP	0.44901	3.91898e-12	down-regulation
NM_001142680	ANO6	0.448979	3.95298e-30	down-regulation
NM_001195291	SERPINB6	0.448543	8.62732e-51	down-regulation
NM_001168411	RIMS1	0.448407	3.15597e-34	down-regulation
NM_001128303	LACC1	0.448256	2.38276e-42	down-regulation
NM_032880	IGSF21	0.448178	6.60615e-15	down-regulation
NM_001136127	DNM3	0.448009	2.77472e-24	down-regulation
NM_000743	CHRNA3	0.447908	6.52367e-27	down-regulation
NM_020698	TMCC3	0.447781	3.16219e-28	down-regulation
NM_130446	KLHL6	0.447706	4.75294e-20	down-regulation
NM_001161664	RSPH4A	0.447593	3.55429e-49	down-regulation
NM_002510	GPNMB	0.447374	7.90187e-16	down-regulation
NM_001190413	RPH3AL	0.447296	8.82844e-35	down-regulation
NM_001006665	RPS6KA1	0.446951	4.89971e-55	down-regulation
NM_001166695	SLC1A3	0.446739	4.20074e-22	down-regulation
NM_024565	CCNJL	0.4467	3.89925e-31	down-regulation
NM_020709	PNMAL2	0.446675	8.49345e-45	down-regulation
NM_021977	SLC22A3	0.446531	2.80134e-14	down-regulation
NM_002122	HLA-DQA1	0.446398	4.52885e-07	down-regulation
NM_152754	SEMA3D	0.446207	2.35149e-07	down-regulation
NM_001164586	IGFN1	0.446081	1.50411e-09	down-regulation
NM_001101314	TMEM176B	0.44589	9.60872e-19	down-regulation
NM_001177507	AOAH	0.445433	1.66889e-26	down-regulation
NM_022047	DEF6	0.445362	2.04109e-22	down-regulation
NM_002686	PNMT	0.445238	1.78125e-23	down-regulation
NM_002731	PRKACB	0.445195	4.39241e-41	down-regulation
NM_001251973	RCAN2	0.4451	2.13961e-14	down-regulation
NM_178034	PLA2G4D	0.444862	3.82712e-15	down-regulation
NM_025092	ATHL1	0.44483	2.56798e-11	down-regulation
NM_003462	DNALI1	0.444711	7.42114e-47	down-regulation
NM_001037763	COL28A1	0.444063	1.93897e-16	down-regulation
NM_001024629	NRP1	0.443979	1.37176e-24	down-regulation
NM_001256569	PPFIBP2	0.443395	1.83875e-28	down-regulation
NM_015529	MOXD1	0.443194	3.17684e-15	down-regulation
NM_004055	CAPN5	0.442793	6.63488e-27	down-regulation
NM_001243286	PVRL3	0.442383	1.02144e-26	down-regulation
NM_002118	HLA-DMB	0.441622	4.31193e-20	down-regulation
NM_000295	SERPINA1	0.441576	6.31039e-10	down-regulation
NM_153693	HOXC6	0.441515	1.51897e-23	down-regulation
NM_001353	AKR1C1	0.441491	5.68695e-24	down-regulation
NM_002121	HLA-DPB1	0.44119	5.14892e-18	down-regulation
NM_001085486	SEPP1	0.441143	5.58739e-18	down-regulation
NM_003150	STAT3	0.440908	1.6022e-51	down-regulation
NM_001243774	GNG2	0.44059	6.21859e-47	down-regulation
NM_001193536	DOCK8	0.440449	3.99394e-19	down-regulation
NM_001113381	RGS4	0.440245	2.49511e-17	down-regulation
NM_006373	VAT1	0.439915	3.22367e-48	down-regulation
NM_194250	ZNF804A	0.439546	3.88359e-15	down-regulation
NM_012455	PSD4	0.439412	1.88401e-15	down-regulation
NM_001098498	SGSM1	0.439294	1.53608e-39	down-regulation
NM_015378	VPS13D	0.43929	7.05356e-61	down-regulation
NM_004519	KCNQ3	0.438893	1.00904e-13	down-regulation
NM_182752	TPRG1L	0.438306	2.42538e-56	down-regulation
NM_032116	KATNAL1	0.438162	1.54629e-63	down-regulation
NM_001803	CD52	0.438091	4.20503e-14	down-regulation
NM_016830	VAMP1	0.437971	1.83813e-51	down-regulation
NM_001197216	ASGR1	0.437242	2.3816e-31	down-regulation
NM_030907	RSG1	0.437142	8.47659e-71	down-regulation
NM_001066	TNFRSF1B	0.436959	8.03571e-27	down-regulation
NM_001002294	FMO3	0.436951	3.43704e-22	down-regulation
NM_001080454	ACSM4	0.436908	3.60948e-36	down-regulation
NM_001166119	LEF1	0.436847	8.18162e-19	down-regulation
NM_001127671	LIFR	0.436714	1.63315e-30	down-regulation
NM_032606	CAPS2	0.436639	1.57451e-47	down-regulation
NM_015237	KIAA1107	0.436602	4.51987e-36	down-regulation
NM_004999	MYO6	0.436178	1.67317e-42	down-regulation
NM_001020825	NR3C1	0.436109	6.43877e-45	down-regulation
NM_004350	RUNX3	0.436061	1.53703e-20	down-regulation
NM_021903	GABBR1	0.435545	6.7511e-54	down-regulation
NM_012231	PRDM2	0.435127	1.63467e-69	down-regulation
NM_001256140	CAPG	0.43448	1.87343e-20	down-regulation
NM_032514	MAP1LC3A	0.433937	1.04387e-41	down-regulation
NM_002664	PLEK	0.433678	1.00527e-19	down-regulation
NM_001134738	BCL6	0.433579	5.67917e-23	down-regulation
NM_177457	LYNX1	0.433406	2.67398e-20	down-regulation
NM_001621	AHR	0.433261	3.97071e-21	down-regulation
NM_175061	JAZF1	0.433135	6.19812e-60	down-regulation
NM_001166252	LPPR4	0.432688	4.30469e-32	down-regulation
NM_175709	CBX7	0.431691	1.2094e-43	down-regulation
NM_001733	C1R	0.431548	2.62597e-12	down-regulation
NM_025248	SRCIN1	0.430914	3.03131e-43	down-regulation
NM_152750	CDHR3	0.430885	3.47075e-25	down-regulation
NM_001256414	GNAI1	0.430686	1.7629e-59	down-regulation
NM_138732	NRXN2	0.430034	1.06305e-53	down-regulation
NM_015074	KIF1B	0.429993	3.31779e-54	down-regulation
NM_004946	DOCK2	0.429982	6.60079e-20	down-regulation
NM_007360	KLRK1	0.429914	1.75503e-19	down-regulation
NM_001029882	AHDC1	0.429829	2.64258e-57	down-regulation
NM_173564	NYAP1	0.429728	1.71334e-51	down-regulation
NM_198081	SCML4	0.429052	2.07269e-31	down-regulation
NM_172242	SPAG6	0.42877	2.662e-26	down-regulation
NM_014787	DNAJC6	0.428627	1.2164e-44	down-regulation
NM_001080954	PLAGL1	0.427956	1.09157e-13	down-regulation
NM_001206569	SORCS1	0.427944	2.41195e-16	down-regulation
NM_002124	HLA-DRB1	0.427442	5.78914e-09	down-regulation
NM_002872	RAC2	0.427202	3.38824e-16	down-regulation
NM_018440	PAG1	0.42719	6.98115e-25	down-regulation
NM_001199805	KLRC4-KLRK1	0.427142	9.97487e-20	down-regulation
NM_001077197	PDE11A	0.426612	4.42169e-22	down-regulation
NM_000668	ADH1B	0.426434	6.29207e-09	down-regulation
NM_002985	CCL5	0.42621	3.17946e-17	down-regulation
NM_001079653	SDK1	0.426196	2.30582e-27	down-regulation
NM_020362	PITHD1	0.426106	2.36168e-88	down-regulation
NM_001145123	PPP1R17	0.425898	5.94134e-12	down-regulation
NM_001103184	FMN1	0.425377	2.67947e-13	down-regulation
NM_014723	SNPH	0.425346	1.07752e-28	down-regulation
NM_002924	RGS7	0.424949	5.82005e-33	down-regulation
NM_001254751	CD6	0.424883	3.97115e-17	down-regulation
NM_000041	APOE	0.424846	1.54491e-21	down-regulation
NM_000958	PTGER4	0.424564	6.89453e-27	down-regulation
NR_027991	APLNR	0.424044	9.2093e-19	down-regulation
NM_173344	ST3GAL1	0.423634	2.16286e-39	down-regulation
NM_001122951	ACKR1	0.423579	1.09774e-25	down-regulation
NM_002241	KCNJ10	0.423184	3.64126e-23	down-regulation
NM_005440	RND2	0.423038	9.38606e-55	down-regulation
NM_001170962	IGSF1	0.422766	2.21043e-17	down-regulation
NM_033086	FGD3	0.422728	1.62808e-24	down-regulation
NM_002922	RGS1	0.422551	5.21636e-15	down-regulation
NM_177424	STX12	0.421973	1.66276e-88	down-regulation
NM_017712	PGPEP1	0.421766	1.92156e-29	down-regulation
NM_001647	APOD	0.421472	2.64179e-08	down-regulation
NM_001014765	FBXO44	0.421278	9.34901e-48	down-regulation
NM_014751	MTSS1	0.421062	4.80838e-48	down-regulation
NM_198196	CD96	0.420973	1.20618e-22	down-regulation
NM_138468	ICA1L	0.420701	6.84968e-64	down-regulation
NM_014951	ZNF365	0.420435	4.2245e-36	down-regulation
NM_000201	ICAM1	0.420111	1.03147e-20	down-regulation
NR_029467	SELL	0.420053	3.82481e-11	down-regulation
NM_004575	POU4F2	0.419802	5.19512e-07	down-regulation
NM_201444	DGKA	0.419587	3.88363e-26	down-regulation
NM_001252269	FAM69A	0.419138	9.29216e-29	down-regulation
NM_002559	P2RX3	0.418602	1.06554e-14	down-regulation
NM_018844	BCAP29	0.418471	9.20224e-65	down-regulation
NM_005353	ITGAD	0.418453	7.50768e-26	down-regulation
NM_006329	FBLN5	0.417863	5.0952e-12	down-regulation
NM_001256794	BMPR1B	0.417736	2.13206e-21	down-regulation
NM_001252216	FAM19A1	0.417558	3.41163e-17	down-regulation
NM_207446	FAM174B	0.417369	1.89899e-48	down-regulation
NM_053279	FAM167A	0.417249	1.4984e-21	down-regulation
NM_015722	CALY	0.416906	1.21414e-21	down-regulation
NM_001001484	PTER	0.416634	8.22604e-19	down-regulation
NM_001127491	ITGB2	0.416588	2.63382e-19	down-regulation
NM_001332	CTNND2	0.416023	8.89832e-38	down-regulation
NM_032785	AGBL4	0.415848	8.4306e-67	down-regulation
NM_012306	FAIM2	0.415765	4.33375e-46	down-regulation
NM_001256567	CHRNB4	0.415671	5.20242e-37	down-regulation
NM_014943	ZHX2	0.415614	8.19348e-52	down-regulation
NM_080751	TMC2	0.415499	1.98044e-18	down-regulation
NM_014716	ACAP1	0.415168	2.62183e-16	down-regulation
NM_004821	HAND1	0.414044	6.08242e-16	down-regulation
NM_018351	FGD6	0.413712	3.1927e-39	down-regulation
NM_006688	C1QL1	0.413704	2.85659e-14	down-regulation
NM_012168	FBXO2	0.413608	1.60553e-23	down-regulation
NM_004994	MMP9	0.413286	8.89178e-10	down-regulation
NM_145754	KIFC2	0.412845	1.50178e-40	down-regulation
NM_001163990	RAB37	0.412425	4.02002e-20	down-regulation
NM_175733	SYT9	0.412388	2.4227e-15	down-regulation
NM_001100398	RAP1GAP2	0.412292	1.41538e-40	down-regulation
NM_017409	HOXC10	0.4122	1.32587e-11	down-regulation
NM_019112	ABCA7	0.4121	1.61282e-24	down-regulation
NM_001767	CD2	0.411388	5.47865e-20	down-regulation
NM_012183	FOXD3	0.410247	5.6877e-20	down-regulation
NM_001198617	MAP7	0.409921	2.12691e-23	down-regulation
NM_001161415	GPR17	0.409479	3.46442e-22	down-regulation
NM_019000	FAM134B	0.409211	3.24038e-47	down-regulation
NM_012413	QPCT	0.409207	2.7179e-32	down-regulation
NM_001017529	PRR5	0.409006	1.68144e-35	down-regulation
NM_001206609	SELPLG	0.407811	3.81041e-26	down-regulation
NM_000426	LAMA2	0.407728	1.00602e-16	down-regulation
NM_002160	TNC	0.407531	2.63228e-14	down-regulation
NM_014466	TEKT2	0.407199	6.78381e-45	down-regulation
NM_001282460	LRRC63	0.407115	3.46815e-41	down-regulation
NM_001004342	TRIM67	0.406958	8.01583e-22	down-regulation
NM_152468	TMC8	0.406949	4.71219e-15	down-regulation
NM_007224	NXPH4	0.406548	8.54162e-11	down-regulation
NM_001167827	TFEB	0.406272	5.42136e-41	down-regulation
NM_001010883	FAM102B	0.405707	2.30349e-69	down-regulation
NM_022089	ATP13A2	0.40538	5.4037e-80	down-regulation
NM_032873	UBASH3B	0.404871	7.88305e-44	down-regulation
NM_020945	WDFY4	0.40435	6.28161e-20	down-regulation
NM_020317	RSRP1	0.403887	1.21087e-72	down-regulation
NM_020752	GPR158	0.403834	9.36002e-28	down-regulation
NM_003087	SNCG	0.403578	2.53927e-18	down-regulation
NM_001042771	LCK	0.403396	9.64239e-17	down-regulation
NM_001008212	OPTN	0.403386	1.49676e-78	down-regulation
NM_001205250	ACSL6	0.403032	1.77206e-46	down-regulation
NM_001145211	SLCO2B1	0.402954	2.69641e-22	down-regulation
NM_184087	TRIM55	0.402668	7.90698e-30	down-regulation
NM_001703	BAI2	0.402183	2.66213e-48	down-regulation
NM_006539	CACNG3	0.401133	1.79181e-19	down-regulation
NM_003585	DOC2B	0.401123	1.02043e-28	down-regulation
NM_000702	ATP1A2	0.400118	2.56138e-14	down-regulation
NM_001190202	CES4A	0.400079	2.50359e-41	down-regulation
NM_001248	ENTPD3	0.400061	5.30413e-16	down-regulation
NM_001013635	CCDC184	0.399528	1.72801e-18	down-regulation
NM_001160226	CNR1	0.399196	2.84018e-16	down-regulation
NM_201632	TCF7	0.39827	8.96053e-23	down-regulation
NM_182924	MICALL2	0.398091	7.33452e-30	down-regulation
NM_002982	CCL2	0.397767	3.37497e-17	down-regulation
NM_000397	CYBB	0.397657	1.14971e-22	down-regulation
NM_000689	ALDH1A1	0.397436	6.7252e-16	down-regulation
NM_178011	LRRTM3	0.396624	2.31912e-18	down-regulation
NM_001838	CCR7	0.39609	4.21974e-15	down-regulation
NM_001242525	HLA-DPA1	0.396076	2.51445e-20	down-regulation
NM_001145272	ADAMDEC1	0.395755	3.86997e-24	down-regulation
NM_001144997	ITGA7	0.395516	4.88612e-34	down-regulation
NM_000094	COL7A1	0.395508	1.04001e-17	down-regulation
NM_002015	FOXO1	0.395436	1.2461e-30	down-regulation
NM_005892	FMNL1	0.395419	4.4963e-45	down-regulation
NM_199051	BRINP3	0.395082	7.32746e-12	down-regulation
NM_013253	DKK3	0.394641	8.16947e-38	down-regulation
NM_134265	WSB1	0.394553	2.45106e-44	down-regulation
NM_001159554	P2RX6	0.394036	1.13214e-45	down-regulation
NM_001297	CNGB1	0.393956	5.96807e-17	down-regulation
NM_001199038	SERINC2	0.393755	2.92139e-19	down-regulation
NM_022006	FXYD7	0.393349	4.88343e-17	down-regulation
NM_014722	FAM65B	0.393067	1.76534e-17	down-regulation
NM_001008528	MXRA7	0.393063	2.56102e-67	down-regulation
NM_014718	CLSTN3	0.393014	3.25497e-69	down-regulation
NM_177996	EPB41L1	0.392303	2.81454e-73	down-regulation
NM_018672	ABCA5	0.392083	1.53547e-31	down-regulation
NM_014207	CD5	0.391684	2.01903e-19	down-regulation
NM_001143778	ASAP3	0.391671	9.32906e-43	down-regulation
NM_032100	PCDHGB6	0.391624	1.37176e-24	down-regulation
NM_001195014	CD4	0.391392	4.42094e-26	down-regulation
NM_153635	CPNE9	0.391301	1.82567e-39	down-regulation
NM_001220772	IKZF1	0.390089	1.64592e-18	down-regulation
NM_001256026	ARHGAP22	0.389115	6.04303e-33	down-regulation
NM_014817	TRIL	0.389085	1.29284e-23	down-regulation
NM_000887	ITGAX	0.38888	1.2055e-20	down-regulation
NM_001080529	WIPF3	0.388771	3.34632e-20	down-regulation
NM_001166220	TBX20	0.388736	1.60962e-28	down-regulation
NM_001128840	CACNA1D	0.38836	1.08107e-38	down-regulation
NM_017654	SAMD9	0.388108	1.13852e-27	down-regulation
NM_001018011	ZBTB16	0.387986	2.94114e-35	down-regulation
NM_015078	MCF2L2	0.387914	5.91105e-58	down-regulation
NM_080682	VCAM1	0.386732	2.62144e-23	down-regulation
NM_030627	CPEB4	0.386374	5.10913e-61	down-regulation
NM_001201539	ARSF	0.385616	5.04881e-29	down-regulation
NM_001117	ADCYAP1	0.385582	1.79474e-07	down-regulation
NM_018067	MAP7D1	0.385387	1.71084e-76	down-regulation
NM_021153	CDH19	0.38537	4.74202e-16	down-regulation
NM_001009566	CLSTN1	0.384256	1.28249e-86	down-regulation
NM_033403	DCLK3	0.384074	2.79257e-31	down-regulation
NM_018964	SLC37A1	0.38402	3.24878e-49	down-regulation
NM_001206839	PTPRZ1	0.383841	5.20939e-19	down-regulation
NM_001080471	PEAR1	0.383165	6.68497e-30	down-regulation
NM_016463	CXXC5	0.382436	1.9207e-42	down-regulation
NM_001204078	ATP6V1G2	0.382392	3.40257e-50	down-regulation
NM_019114	EPB41L4B	0.382258	3.07423e-35	down-regulation
NM_001128616	ARHGEF3	0.381693	8.33177e-35	down-regulation
NM_001134832	AHI1	0.381516	6.37475e-52	down-regulation
NM_020882	COL20A1	0.381486	1.05422e-14	down-regulation
NM_001406	EFNB3	0.381381	1.04251e-44	down-regulation
NM_005912	MC4R	0.380744	7.08877e-23	down-regulation
NM_001033082	MYCL	0.380648	1.57109e-44	down-regulation
NM_203286	PVRL1	0.37917	3.53172e-32	down-regulation
NM_003717	NPFF	0.379169	1.02671e-27	down-regulation
NM_001010908	C1QL3	0.379017	3.22707e-17	down-regulation
NM_001145670	SORBS2	0.378874	3.20754e-41	down-regulation
NM_032406	PCDHGC4	0.378264	2.59731e-30	down-regulation
NM_001256560	DNASE1L3	0.377028	1.0019e-25	down-regulation
NM_019111	HLA-DRA	0.376689	1.82217e-21	down-regulation
NM_153228	ANKFN1	0.376414	1.86333e-33	down-regulation
NM_002349	LY75	0.376301	3.82863e-30	down-regulation
NM_002163	IRF8	0.376193	7.35349e-24	down-regulation
NM_014449	GPR162	0.374696	3.73108e-52	down-regulation
NM_016229	CYB5R2	0.374517	2.33712e-23	down-regulation
NM_001198973	KIAA1522	0.373896	1.89079e-70	down-regulation
NM_032594	INSM2	0.37357	1.36235e-21	down-regulation
NM_021151	CROT	0.373393	1.96883e-52	down-regulation
NM_032526	NT5C1A	0.372496	2.96155e-37	down-regulation
NM_017940	NBPF1	0.37201	1.8958e-53	down-regulation
NM_004445	EPHB6	0.371331	9.40946e-33	down-regulation
NM_152727	CPNE2	0.37125	1.52636e-56	down-regulation
NM_001161498	PLEKHD1	0.370574	3.11782e-31	down-regulation
NM_144648	LRGUK	0.370253	6.9383e-30	down-regulation
NM_001025158	CD74	0.370141	3.50482e-23	down-regulation
NM_032726	PLCD4	0.37003	1.88395e-32	down-regulation
NM_044472	CDC42	0.369685	1.83391e-78	down-regulation
NM_020844	KIAA1456	0.369616	6.83107e-18	down-regulation
NM_024767	DLC1	0.369379	1.35837e-26	down-regulation
NM_052840	CELF6	0.369158	4.71824e-68	down-regulation
NM_138694	PKHD1	0.36836	2.74179e-26	down-regulation
NM_198859	PRICKLE2	0.368012	1.14231e-29	down-regulation
NM_178564	NRBP2	0.367801	4.1531e-43	down-regulation
NM_014372	RNF11	0.366651	1.58576e-81	down-regulation
NM_001460	FMO2	0.365993	1.24691e-19	down-regulation
NM_001184777	SEZ6L	0.365914	1.76025e-33	down-regulation
NM_002467	MYC	0.365458	1.72249e-32	down-regulation
NM_004163	RAB27B	0.365051	1.32677e-24	down-regulation
NM_001114138	DMTN	0.364969	2.33634e-55	down-regulation
NM_001720	BMP8B	0.364885	1.46139e-30	down-regulation
NM_006682	FGL2	0.364876	3.81172e-23	down-regulation
NM_031491	RBP5	0.364451	9.57841e-30	down-regulation
NM_003654	CHST1	0.363949	5.56265e-25	down-regulation
NM_000080	CHRNE	0.363348	6.76477e-52	down-regulation
NM_032023	RASSF4	0.363149	4.51003e-44	down-regulation
NM_173798	ZCCHC12	0.362225	8.10288e-47	down-regulation
NM_001243211	IL18	0.362098	2.74304e-35	down-regulation
NM_199335	FYB	0.361354	3.27709e-24	down-regulation
NM_001734	C1S	0.360709	3.92482e-16	down-regulation
NM_033026	PCLO	0.360101	1.96197e-50	down-regulation
NM_181597	UPP1	0.359828	9.68723e-32	down-regulation
NM_014747	RIMS3	0.359533	1.46711e-51	down-regulation
NM_021116	ADCY1	0.35953	1.05415e-28	down-regulation
NM_139284	LGI4	0.359071	5.08926e-27	down-regulation
NM_002185	IL7R	0.358693	6.72689e-19	down-regulation
NM_032409	PINK1	0.358536	4.23679e-92	down-regulation
NM_001039664	TNFRSF25	0.358335	1.63662e-39	down-regulation
NM_001177704	FREM1	0.358319	7.76393e-25	down-regulation
NM_032354	TMEM107	0.358305	6.29912e-92	down-regulation
NM_001144832	TTC39A	0.358012	4.26495e-37	down-regulation
NM_014638	PLCH2	0.357842	2.66571e-22	down-regulation
NM_172130	KCNAB2	0.357594	1.17227e-56	down-regulation
NM_001199838	SNX10	0.35723	2.00324e-28	down-regulation
NM_020778	ALPK3	0.357109	4.15352e-27	down-regulation
NM_025224	ZBTB46	0.356572	7.34836e-71	down-regulation
NM_016377	AKAP7	0.356201	2.9323e-18	down-regulation
NM_001166286	RGMA	0.355513	1.14712e-26	down-regulation
NM_001039396	MPEG1	0.355347	1.94744e-24	down-regulation
NM_000147	FUCA1	0.354982	1.32838e-37	down-regulation
NM_001163	APBA1	0.35497	2.76869e-41	down-regulation
NM_030583	MATN2	0.354645	7.16416e-25	down-regulation
NM_020805	KLHL14	0.354413	3.65535e-15	down-regulation
NM_002204	ITGA3	0.353908	1.48878e-36	down-regulation
NM_004390	CTSH	0.35327	1.49837e-29	down-regulation
NM_000322	PRPH2	0.352932	4.26383e-23	down-regulation
NM_032289	PSD2	0.352779	4.47192e-51	down-regulation
NM_004984	KIF5A	0.352611	2.06655e-44	down-regulation
NM_004574	SEPT4	0.352381	2.35082e-73	down-regulation
NM_015253	WSCD1	0.351987	8.4132e-31	down-regulation
NM_145728	SYNM	0.35147	4.17821e-47	down-regulation
NM_001039360	ZBTB7C	0.350798	1.17993e-36	down-regulation
NM_147196	TMIE	0.350147	3.07347e-57	down-regulation
NM_000733	CD3E	0.349881	1.43097e-18	down-regulation
NM_002942	ROBO2	0.349726	2.16169e-19	down-regulation
NM_032515	BOK	0.346957	1.28855e-50	down-regulation
NM_001193288	SLC24A2	0.346924	9.79829e-28	down-regulation
NM_004977	KCNC3	0.346408	9.82895e-49	down-regulation
NM_006610	MASP2	0.346155	8.644e-72	down-regulation
NM_021626	SCPEP1	0.345895	4.70719e-61	down-regulation
NM_002045	GAP43	0.345801	4.60988e-43	down-regulation
NM_001024071	GCH1	0.344781	5.87812e-41	down-regulation
NM_014654	SDC3	0.344132	2.4846e-79	down-regulation
NM_130440	PTPRF	0.343557	3.37335e-83	down-regulation
NM_138328	RHBDL3	0.342608	1.01399e-21	down-regulation
NM_199242	UNC13D	0.341525	1.56063e-38	down-regulation
NM_080921	PTPRC	0.341325	5.47921e-20	down-regulation
NM_181775	PLXNA4	0.341045	1.3748e-27	down-regulation
NM_198376	CACNA1G	0.339372	9.49641e-18	down-regulation
NM_005546	ITK	0.338947	2.04234e-23	down-regulation
NM_001135924	VWDE	0.338707	1.30072e-22	down-regulation
NM_031908	C1QTNF2	0.337909	8.5129e-25	down-regulation
NM_014620	HOXC4	0.337829	2.06405e-39	down-regulation
NM_002977	SCN9A	0.336328	1.22648e-51	down-regulation
NM_012093	AK5	0.336076	9.4896e-39	down-regulation
NM_152499	CCDC24	0.33494	4.66083e-86	down-regulation
NM_001030288	SPN	0.334108	2.70204e-25	down-regulation
NM_004102	FABP3	0.333805	2.57574e-57	down-regulation
NM_030630	HID1	0.333742	5.39932e-74	down-regulation
NM_000863	HTR1B	0.333492	1.80952e-31	down-regulation
NM_001099294	KIAA1644	0.333395	8.93073e-30	down-regulation
NM_004822	NTN1	0.332807	8.07566e-16	down-regulation
NM_004443	EPHB3	0.332575	2.73129e-29	down-regulation
NM_174958	ATP2A3	0.332035	6.86343e-32	down-regulation
NM_004932	CDH6	0.331182	1.07692e-22	down-regulation
NM_201433	GAS7	0.3311	2.40076e-25	down-regulation
NR_037687	PLXNC1	0.330117	3.1054e-42	down-regulation
NM_020770	CGN	0.3301	1.01172e-47	down-regulation
NM_021165	BRINP2	0.328513	6.09969e-14	down-regulation
NM_001143829	CCDC68	0.328385	6.80302e-18	down-regulation
NM_001002857	ANXA2	0.328322	1.88066e-42	down-regulation
NM_009588	LTB	0.327637	4.71548e-21	down-regulation
NM_012082	ZFPM2	0.327583	6.39512e-38	down-regulation
NM_207370	GPR153	0.32524	6.24939e-64	down-regulation
NM_000206	IL2RG	0.324706	3.3549e-25	down-regulation
NM_015052	HECW1	0.323873	2.72792e-39	down-regulation
NM_018700	TRIM36	0.323463	3.8637e-58	down-regulation
NM_017933	PID1	0.322184	3.39816e-42	down-regulation
NM_001011722	ARHGEF10L	0.321102	1.8344e-82	down-regulation
NM_145892	RBFOX1	0.320761	6.4798e-26	down-regulation
NM_004173	SLC7A4	0.319552	2.01789e-40	down-regulation
NM_001171940	FNDC5	0.319133	2.81168e-38	down-regulation
NM_002514	NOV	0.318979	3.23737e-19	down-regulation
NM_173462	PAPLN	0.318315	8.09325e-26	down-regulation
NM_006398	UBD	0.316882	1.18431e-21	down-regulation
NM_007225	NXPH3	0.316171	9.44853e-32	down-regulation
NM_016239	MYO15A	0.31561	4.73669e-20	down-regulation
NM_052820	CORO2A	0.31473	2.12637e-53	down-regulation
NM_207322	C2CD4A	0.314698	1.01485e-31	down-regulation
NM_001199096	BAIAP3	0.314398	2.28218e-38	down-regulation
NM_198686	RAB15	0.314092	1.73989e-78	down-regulation
NM_001251985	RCAN3	0.313869	8.90854e-36	down-regulation
NM_001831	CLU	0.313558	4.48575e-47	down-regulation
NM_006272	S100B	0.311875	5.32371e-30	down-regulation
NM_001161707	KIRREL3	0.311848	2.94731e-29	down-regulation
NM_080872	UNC5D	0.311784	1.01591e-22	down-regulation
NM_020546	ADCY2	0.310772	4.78857e-16	down-regulation
NM_001042664	PLEKHG5	0.310174	1.3784e-39	down-regulation
NM_005026	PIK3CD	0.308912	1.10718e-63	down-regulation
NM_173808	NEGR1	0.308329	3.89016e-27	down-regulation
NM_006941	SOX10	0.307695	3.73407e-20	down-regulation
NM_031412	GABARAPL1	0.305885	4.41379e-54	down-regulation
NM_006741	PPP1R1A	0.30525	1.74666e-18	down-regulation
NM_174941	CD163L1	0.303594	1.82155e-45	down-regulation
NM_001136263	C2CD4C	0.303489	1.92622e-63	down-regulation
NM_022843	PCDH20	0.303237	4.78176e-25	down-regulation
NM_013272	SLCO3A1	0.302819	2.65518e-50	down-regulation
NM_001256063	CNTN1	0.302701	8.73153e-31	down-regulation
NM_018203	KLHDC8A	0.302185	3.48066e-33	down-regulation
NM_001190457	CORO2B	0.302183	7.04741e-54	down-regulation
NM_001128834	PLP1	0.301314	1.1263e-15	down-regulation
NM_005165	ALDOC	0.299091	1.69584e-44	down-regulation
NM_001162371	LOC728392	0.298413	3.4602e-78	down-regulation
NM_153836	CREG2	0.297592	4.6333e-37	down-regulation
NM_000239	LYZ	0.297336	2.51332e-25	down-regulation
NM_144702	LRRC71	0.296929	2.19365e-56	down-regulation
NM_001201529	PCSK2	0.296426	9.64423e-22	down-regulation
NM_030792	GDPD5	0.296219	2.05534e-63	down-regulation
NM_001134434	SPOCK2	0.296067	2.98827e-36	down-regulation
NM_001135557	DYNC1I1	0.295735	1.39981e-23	down-regulation
NM_012307	EPB41L3	0.295647	1.34076e-19	down-regulation
NM_001079871	HAP1	0.295092	4.21433e-19	down-regulation
NM_152745	NXPH1	0.293433	3.1681e-32	down-regulation
NM_001094	ASIC2	0.293111	1.21057e-34	down-regulation
NM_182962	BIRC3	0.293001	1.30143e-27	down-regulation
NM_006290	TNFAIP3	0.292817	1.56458e-29	down-regulation
NM_012284	KCNH3	0.292518	1.05183e-33	down-regulation
NM_001001343	FNDC9	0.291709	1.35163e-32	down-regulation
NM_001936	DPP6	0.291602	5.23756e-47	down-regulation
NM_032160	DSEL	0.290243	7.77275e-45	down-regulation
NM_020927	VAT1L	0.290063	1.92965e-46	down-regulation
NM_004200	SYT7	0.288661	1.54426e-61	down-regulation
NM_139316	AMPH	0.288384	4.46708e-30	down-regulation
NM_001852	COL9A2	0.288219	1.09257e-26	down-regulation
NM_002298	LCP1	0.287962	7.96211e-35	down-regulation
NM_080607	VSTM2L	0.282384	3.73313e-33	down-regulation
NM_001769	CD9	0.281995	3.00487e-61	down-regulation
NM_000024	ADRB2	0.281836	1.13955e-35	down-regulation
NM_015215	CAMTA1	0.28099	4.18389e-88	down-regulation
NM_002825	PTN	0.28083	1.2931e-38	down-regulation
NM_001145028	PALM3	0.280577	3.18737e-65	down-regulation
NM_173582	PGM2L1	0.280544	2.45208e-52	down-regulation
NM_139278	LGI3	0.278602	2.81833e-21	down-regulation
NM_002373	MAP1A	0.278543	1.06133e-63	down-regulation
NM_153612	HS3ST5	0.273671	1.89272e-26	down-regulation
NM_012281	KCND2	0.27315	8.3686e-33	down-regulation
NM_030761	WNT4	0.272776	3.28108e-47	down-regulation
NM_004675	DIRAS3	0.271641	1.44158e-24	down-regulation
NM_001134745	LRRTM4	0.271426	3.32285e-31	down-regulation
NM_015059	TLN2	0.267418	1.47467e-56	down-regulation
NM_014141	CNTNAP2	0.265713	2.13281e-38	down-regulation
NM_001127173	CADM3	0.264734	3.16131e-57	down-regulation
NM_015831	ACHE	0.263466	1.64404e-37	down-regulation
NM_138393	REEP6	0.262012	5.80794e-58	down-regulation
NM_005856	RAMP3	0.261099	4.19366e-48	down-regulation
NM_175873	SOWAHA	0.260454	2.47926e-29	down-regulation
NM_017766	CASZ1	0.260078	7.9408e-35	down-regulation
NM_001007595	C2CD4B	0.259137	1.60275e-46	down-regulation
NM_002989	CCL21	0.257559	6.03294e-12	down-regulation
NM_016192	TMEFF2	0.256072	1.39207e-30	down-regulation
NM_001684	ATP2B4	0.254434	2.96724e-59	down-regulation
NM_001252335	CGNL1	0.253979	4.53476e-43	down-regulation
NM_000064	C3	0.252106	6.08201e-15	down-regulation
NM_001177876	PCSK1	0.251984	2.8241e-37	down-regulation
NM_001128636	ELFN1	0.251735	2.93946e-40	down-regulation
NM_014945	ABLIM3	0.25156	5.27213e-64	down-regulation
NM_001082534	CA10	0.251062	9.66112e-34	down-regulation
NM_001252328	KIAA0319	0.244783	2.54986e-52	down-regulation
NM_001039574	KCNC4	0.244578	1.16349e-87	down-regulation
NM_001243283	ALCAM	0.243966	2.1422e-40	down-regulation
NM_015964	TPPP3	0.243515	2.10447e-52	down-regulation
NM_032385	FAXDC2	0.242981	3.30153e-46	down-regulation
NM_153456	HS6ST3	0.242593	1.00783e-30	down-regulation
NM_015225	PRUNE2	0.241976	6.23398e-44	down-regulation
NM_003638	ITGA8	0.241723	8.17825e-29	down-regulation
NM_024007	EBF1	0.2345	1.88501e-55	down-regulation
NM_016113	TRPV2	0.234291	2.65289e-45	down-regulation
NM_181794	PKIB	0.232412	4.95428e-34	down-regulation
NM_000624	SERPINA5	0.227819	3.30036e-34	down-regulation
NM_002507	NGFR	0.224595	3.93467e-34	down-regulation
NM_199292	TH	0.223451	8.316e-33	down-regulation
NM_001496	GFRA3	0.223402	3.69093e-34	down-regulation
NM_024921	POF1B	0.22213	4.78968e-28	down-regulation
NM_001178129	SEMA3E	0.221132	5.08074e-22	down-regulation
NM_000587	C7	0.221032	8.82884e-18	down-regulation
NM_003180	SYT5	0.220241	3.02371e-62	down-regulation
NM_003469	SCG2	0.219384	2.34555e-54	down-regulation
NM_001037132	NRCAM	0.218104	4.70189e-77	down-regulation
NM_001982	ERBB3	0.218011	7.88222e-29	down-regulation
NM_014903	NAV3	0.218006	4.53229e-48	down-regulation
NM_003221	TFAP2B	0.216473	1.83992e-21	down-regulation
NM_012400	PLA2G2D	0.215671	1.168e-27	down-regulation
NM_021248	CDH22	0.213588	4.61735e-35	down-regulation
NM_212535	PRKCB	0.213301	3.70705e-55	down-regulation
NM_182546	VSTM2A	0.204158	1.81885e-64	down-regulation
NM_133445	GRIN3A	0.201922	3.47987e-26	down-regulation
NM_153321	PMP22	0.200879	1.43843e-59	down-regulation
NM_001242890	DDC	0.199303	3.83433e-58	down-regulation
NM_004947	DOCK3	0.199297	1.31558e-48	down-regulation
NM_006262	PRPH	0.19537	9.23465e-38	down-regulation
NM_001247987	SYT13	0.193811	1.91173e-46	down-regulation
NM_001002912	ERICH3	0.193634	9.28253e-54	down-regulation
NM_000954	PTGDS	0.190547	2.27761e-24	down-regulation
NM_001190707	ALS2CL	0.189308	5.53762e-60	down-regulation
NM_014732	KIAA0513	0.188117	6.98709e-85	down-regulation
NM_001199888	IL7	0.186805	2.41074e-53	down-regulation
NM_001202557	CD44	0.186499	8.75109e-56	down-regulation
NM_001083909	GPR123	0.185501	5.70273e-56	down-regulation
NM_017508	SOX6	0.181416	3.86709e-37	down-regulation
NM_018398	CACNA2D3	0.175734	5.01665e-67	down-regulation
NM_015550	OSBPL3	0.174825	2.63006e-59	down-regulation
NM_001142325	SLC18A1	0.173766	3.78717e-35	down-regulation
NM_001167580	SV2B	0.173385	2.53069e-34	down-regulation
NM_001143668	AMIGO2	0.17303	3.52998e-31	down-regulation
NM_001165933	RGS9	0.169634	9.28846e-80	down-regulation
NM_182472	EPHA5	0.164183	2.16512e-37	down-regulation
NM_001915	CYB561	0.162939	4.52092e-69	down-regulation
NM_000787	DBH	0.162411	4.81655e-51	down-regulation
NM_016574	DRD2	0.161191	2.72319e-39	down-regulation
NM_001136103	TMEM132C	0.16048	6.1351e-40	down-regulation
NM_006274	CCL19	0.151815	5.147e-26	down-regulation
NM_139072	DNER	0.150491	1.52883e-74	down-regulation
NR_045628	SCN7A	0.145316	1.86351e-59	down-regulation
NM_152643	KNDC1	0.142778	5.77882e-58	down-regulation
NM_001136504	SYT2	0.138908	2.32468e-46	down-regulation
NM_001145536	C17orf107	0.138073	2.65976e-66	down-regulation
NM_001254748	RGS5	0.13566	1.57191e-54	down-regulation
NM_015557	CHD5	0.134252	3.92438e-50	down-regulation
NM_133459	CCBE1	0.131836	6.46785e-49	down-regulation
NM_153487	MDGA1	0.125662	9.00398e-61	down-regulation
NM_001104545	TMEM255A	0.124864	2.89896e-86	down-regulation
NM_171825	CAMK2A	0.117229	1.4282e-59	down-regulation
NM_016257	HPCAL4	0.114774	1.47645e-77	down-regulation
NM_001161440	PTPRH	0.113799	1.0695e-85	down-regulation
NM_002867	RAB3B	0.105425	3.948e-96	down-regulation
NM_003054	SLC18A2	0.102569	6.76788e-95	down-regulation
NM_144967	ARHGAP36	0.0975834	5.69824e-33	down-regulation
NM_001101387	PIRT	0.0941615	1.97682e-43	down-regulation
NM_004826	ECEL1	0.0888202	4.22387e-53	down-regulation
NM_000160	GCGR	0.0803375	8.84462e-40	down-regulation
NM_002276	KRT19	0.052806	5.53484e-70	down-regulation
NM_014215	INSRR	0.0436114	2.80967e-80	down-regulation
NM_001007792	NTRK1	0.034561	1.43177e-93	down-regulation
